# Supplementary material for: (O,O′-Diethyl dithio­phosphato-κ2 S,S′)(hydridotripyrazol-1-ylborato-κ3 N 2,N 2′,N 2′′)(triphenyl­phosphine-κP)ruthenium(II)
Source: Acta Crystallogr Sect E Struct Rep Online. 2008 Oct 9;64(Pt 11):m1372–3. doi: 10.1107/S160053680803170X (PMC2959604; doi:10.1107/S160053680803170X)
Supplement: Supplementary file 1 [file e-64-m1372-sup1.cif]

##############################################################################
###                                                                        ###
###        Electronic paper (Acta Crystallographica Section E)             ###
###                                                                        ###
##############################################################################
#                                                                            #
# This CIF contains the data in a paper accepted for publication in Acta     #
# Crystallographica Section E. It conforms to the requirements of Notes      #
# for Authors for Section E, and has been peer reviewed under the auspices   #
# of the IUCr Commission on Journals.                                        #
#                                                                            #
# Full details of the Crystallographic Information File format               #
# are given in the paper "The Crystallographic Information File (CIF):       #
# a New Standard Archive File for Crystallography" by S. R. Hall, F. H.      #
# Allen and I. D. Brown [Acta Cryst. (1991), A47, 655-685].                  #
#                                                                            #
# The current version of the core CIF dictionary is obtainable from          #
# ftp://ftp.iucr.org/pub/cif_core.dic. The current version number is 2.4.    #
#                                                                            #
# Software is freely available for graphical display of the structure(s) in  #
# this CIF.  For information consult the CIF home page http://www.iucr.org/  #
# cif/home.html                                                              #
#                                                                            #
# This file may be used for bona fide research purposes within the           #
# scientific community so long as proper attribution is given to the journal # 
# article from which it was obtained.                                        #
#                                                                            #
##############################################################################
                                             
data_I
_audit_creation_method     SHELXL-97
_chemical_name_systematic
;
(<i>O</i>,<i>O</i>'-Diethyl
dithiophosphato-\k^2^<i>S</i>,<i>S</i>')(hydridotripyrazol-1-ylborato-\
\k^3^<i>N</i>^2^,<i>N</i>^2'^,<i>N</i>^2''^)(triphenylphosphine-\
\k<i>P</i>)ruthenium(II)
;
_chemical_name_common     ?
_chemical_formula_moiety     'C31 H35 B N6 O2 P2 Ru S2'
_chemical_formula_sum     'C31 H35 B N6 O2 P2 Ru S2'
_chemical_formula_iupac     '[Ru (C9 H10 B N6) (C4 H10 O2 P S2) (C18 H15 P)]'
_chemical_formula_weight     761.59
_chemical_melting_point     ?
_symmetry_cell_setting     monoclinic
_symmetry_space_group_name_H-M     'P 21/c'
_symmetry_space_group_name_Hall     '-P 2ybc'
loop_
    _symmetry_equiv_pos_as_xyz
    'x, y, z'
    '-x, y+1/2, -z+1/2'
    '-x, -y, -z'
    'x, -y-1/2, z-1/2'
_cell_length_a     12.4408(2)
_cell_length_b     13.7386(2)
_cell_length_c     20.3775(3)
_cell_angle_alpha     90.00
_cell_angle_beta     99.6760(10)
_cell_angle_gamma     90.00
_cell_volume     3433.36(9)
_cell_formula_units_Z     4
_cell_measurement_reflns_used     32408
_cell_measurement_theta_min     2.037
_cell_measurement_theta_max     25.35
_cell_measurement_temperature     200(2)
_exptl_crystal_description     prism
_exptl_crystal_colour     yellow
_exptl_crystal_size_max     0.42
_exptl_crystal_size_mid     0.3
_exptl_crystal_size_min     0.15
_exptl_crystal_density_diffrn     1.473
_exptl_crystal_density_meas     ?
_exptl_crystal_density_method     'not measured'
_exptl_crystal_F_000     1560
_exptl_absorpt_coefficient_mu     0.710
_exptl_absorpt_correction_type     multi-scan
_exptl_absorpt_process_details     '(SORTAV; Blessing, 1995)'
_exptl_absorpt_correction_T_min     0.7548
_exptl_absorpt_correction_T_max     0.9010
_exptl_special_details
;
;
_diffrn_ambient_temperature     200(2)
_diffrn_radiation_type     MoK\a
_diffrn_radiation_wavelength     0.71073
_diffrn_radiation_source     'fine-focus sealed tube'
_diffrn_radiation_monochromator     graphite
_diffrn_measurement_device_type     'Nonius KappaCCD'
_diffrn_measurement_method     'CCD rotation images, thick slices'
_diffrn_detector_area_resol_mean     9
_diffrn_reflns_number     24009
_diffrn_reflns_av_R_equivalents     0.0506
_diffrn_reflns_av_sigmaI/netI     0.0351
_diffrn_reflns_theta_min     2.40
_diffrn_reflns_theta_max     25.39
_diffrn_reflns_theta_full     25.39
_diffrn_measured_fraction_theta_max     0.993
_diffrn_measured_fraction_theta_full     0.993
_diffrn_reflns_limit_h_min     -11
_diffrn_reflns_limit_h_max     14
_diffrn_reflns_limit_k_min     -16
_diffrn_reflns_limit_k_max     16
_diffrn_reflns_limit_l_min     -24
_diffrn_reflns_limit_l_max     24
_diffrn_standards_number     ?
_diffrn_standards_interval_count     ?
_diffrn_standards_interval_time     ?
_diffrn_standards_decay_%     ?
_refine_special_details
;
Refinement of <i>F</i>^2^ against ALL reflections. The weighted <i>R</i>-factor
<i>wR</i> and goodness of fit <i>S</i> are based on <i>F</i>^2^, conventional
<i>R</i>-factors <i>R</i> are based on <i>F</i>, with <i>F</i> set to zero for
negative <i>F</i>^2^. The threshold expression of <i>F</i>^2^ &gt;
\s(<i>F</i>^2^) is used only for calculating <i>R</i>-factors(gt) <i>etc</i>.
and is not relevant to the choice of reflections for refinement.
<i>R</i>-factors based on <i>F</i>^2^ are statistically about twice as large
as those based on <i>F</i>, and <i>R</i>- factors based on ALL data will be
even larger.
;
_reflns_number_total     6265
_reflns_number_gt     5601
_reflns_threshold_expression     I>2\s(I)
_refine_ls_structure_factor_coef     Fsqd
_refine_ls_matrix_type     full
_refine_ls_R_factor_all     0.0420
_refine_ls_R_factor_gt     0.0358
_refine_ls_wR_factor_gt     0.0879
_refine_ls_wR_factor_ref     0.0925
_refine_ls_goodness_of_fit_ref     1.053
_refine_ls_restrained_S_all     1.061
_refine_ls_number_reflns     6265
_refine_ls_number_parameters     449
_refine_ls_number_restraints     42
_refine_ls_hydrogen_treatment     constr
_refine_ls_weighting_scheme     calc
_refine_ls_weighting_details
         'calc w=1/[\s^2^(Fo^2^)+(0.0373P)^2^+5.0939P] where P=(Fo^2^+2Fc^2^)/3'
_atom_sites_solution_hydrogens     geom
_atom_sites_solution_primary     direct
_atom_sites_solution_secondary     difmap
_refine_ls_shift/su_max     0.001
_refine_ls_shift/su_mean     0.000
_refine_diff_density_max     1.431
_refine_diff_density_min     -0.617
_refine_ls_extinction_method     none
_refine_ls_extinction_coef     ?
loop_
    _atom_type_symbol
    _atom_type_description
    _atom_type_scat_dispersion_real
    _atom_type_scat_dispersion_imag
    _atom_type_scat_source
    'C' 'C' 0.0033 0.0016
                         'International Tables Vol C Tables 4.2.6.8 and 6.1.1.4'
    'H' 'H' 0.0000 0.0000
                         'International Tables Vol C Tables 4.2.6.8 and 6.1.1.4'
    'B' 'B' 0.0013 0.0007
                         'International Tables Vol C Tables 4.2.6.8 and 6.1.1.4'
    'N' 'N' 0.0061 0.0033
                         'International Tables Vol C Tables 4.2.6.8 and 6.1.1.4'
    'O' 'O' 0.0106 0.0060
                         'International Tables Vol C Tables 4.2.6.8 and 6.1.1.4'
    'P' 'P' 0.1023 0.0942
                         'International Tables Vol C Tables 4.2.6.8 and 6.1.1.4'
    'Ru' 'Ru' -1.2594 0.8363
                         'International Tables Vol C Tables 4.2.6.8 and 6.1.1.4'
    'S' 'S' 0.1246 0.1234
                         'International Tables Vol C Tables 4.2.6.8 and 6.1.1.4'
_computing_data_collection     'COLLECT (Nonius, 1999)'
_computing_cell_refinement     'DENZO and SCALEPACK (Otwinowski & Minor, 1997)'
_computing_data_reduction     'DENZO and SCALEPACK (Otwinowski & Minor, 1997)'
_computing_structure_solution     'SHELXS97 (Sheldrick, 2008)'
_computing_structure_refinement     'SHELXL97 (Sheldrick, 2008)'
_computing_molecular_graphics     'ORTEP-3 for Windows (Farrugia, 1997)'
_computing_publication_material     'WinGX (Farrugia, 1999)'
loop_
    _atom_site_type_symbol
    _atom_site_label
    _atom_site_fract_x
    _atom_site_fract_y
    _atom_site_fract_z
    _atom_site_U_iso_or_equiv
    _atom_site_adp_type
    _atom_site_calc_flag
    _atom_site_refinement_flags
    _atom_site_occupancy
    _atom_site_disorder_assembly
    _atom_site_disorder_group
    Ru Ru1 0.685497(18) 0.068530(16) 0.255762(11) 0.02384(9) Uani d . 1 . .
    S S1 0.79384(7) 0.17427(6) 0.19498(4) 0.0388(2) Uani d . 1 A .
    S S2 0.74769(7) -0.05385(6) 0.18210(4) 0.03638(19) Uani d . 1 A .
    P P1 0.81369(6) 0.03972(6) 0.35016(4) 0.02612(17) Uani d . 1 . .
    P P2 0.84695(7) 0.05178(7) 0.16235(4) 0.0369(2) Uani d D 1 . .
    N N1 0.6227(2) 0.18566(18) 0.30252(12) 0.0289(5) Uani d . 1 . .
    N N2 0.5136(2) 0.18862(18) 0.30454(13) 0.0324(6) Uani d . 1 . .
    N N3 0.57667(19) -0.02517(18) 0.29151(12) 0.0272(5) Uani d . 1 . .
    N N4 0.47495(19) 0.00904(18) 0.29637(13) 0.0301(6) Uani d . 1 . .
    N N5 0.5506(2) 0.09368(19) 0.17715(13) 0.0314(6) Uani d . 1 . .
    N N6 0.4510(2) 0.11145(19) 0.19433(14) 0.0339(6) Uani d . 1 . .
    C C1 0.6649(3) 0.2667(2) 0.33239(16) 0.0351(7) Uani d . 1 . .
    H H1A 0.7383 0.2835 0.3384 0.042 Uiso calc R 1 . .
    C C2 0.5841(3) 0.3225(3) 0.35311(19) 0.0454(9) Uani d . 1 . .
    H H2A 0.5922 0.3822 0.3749 0.054 Uiso calc R 1 . .
    C C3 0.4901(3) 0.2709(2) 0.33460(17) 0.0406(8) Uani d . 1 . .
    H H3A 0.4212 0.2897 0.3417 0.049 Uiso calc R 1 . .
    C C4 0.5802(3) -0.1169(2) 0.31240(15) 0.0307(7) Uani d . 1 . .
    H H4A 0.6401 -0.1579 0.3140 0.037 Uiso calc R 1 . .
    C C5 0.4826(3) -0.1432(2) 0.33140(17) 0.0396(8) Uani d . 1 . .
    H H5A 0.4647 -0.2030 0.3480 0.048 Uiso calc R 1 . .
    C C6 0.4181(3) -0.0622(2) 0.32047(17) 0.0371(7) Uani d . 1 . .
    H H6A 0.3469 -0.0571 0.3284 0.045 Uiso calc R 1 . .
    C C7 0.5363(3) 0.0975(3) 0.11105(17) 0.0410(8) Uani d . 1 . .
    H H7A 0.5909 0.0872 0.0858 0.049 Uiso calc R 1 . .
    C C8 0.4285(3) 0.1189(3) 0.08504(19) 0.0493(9) Uani d . 1 . .
    H H8A 0.3978 0.1263 0.0405 0.059 Uiso calc R 1 . .
    C C9 0.3772(3) 0.1267(3) 0.13905(18) 0.0445(9) Uani d . 1 . .
    H H9A 0.3037 0.1403 0.1378 0.053 Uiso calc R 1 . .
    C C10 0.7727(2) 0.0899(2) 0.42642(15) 0.0295(6) Uani d . 1 . .
    C C11 0.8439(3) 0.1437(2) 0.47297(15) 0.0351(7) Uani d . 1 . .
    H H11A 0.9154 0.1535 0.4667 0.042 Uiso calc R 1 . .
    C C12 0.8085(3) 0.1827(3) 0.52858(17) 0.0419(8) Uani d . 1 . .
    H H12A 0.8566 0.2186 0.5593 0.050 Uiso calc R 1 . .
    C C13 0.7026(3) 0.1686(3) 0.53855(17) 0.0437(8) Uani d . 1 . .
    H H13A 0.6789 0.1958 0.5754 0.052 Uiso calc R 1 . .
    C C14 0.6322(3) 0.1137(3) 0.49359(17) 0.0427(8) Uani d . 1 . .
    H H14A 0.5614 0.1026 0.5009 0.051 Uiso calc R 1 . .
    C C15 0.6662(3) 0.0751(2) 0.43786(16) 0.0354(7) Uani d . 1 . .
    H H15A 0.6177 0.0389 0.4077 0.042 Uiso calc R 1 . .
    C C16 0.8413(2) -0.0886(2) 0.37420(16) 0.0300(6) Uani d . 1 . .
    C C17 0.8813(3) -0.1501(2) 0.32978(17) 0.0389(8) Uani d . 1 . .
    H H17A 0.8871 -0.1272 0.2876 0.047 Uiso calc R 1 . .
    C C18 0.9128(3) -0.2447(3) 0.34695(19) 0.0441(8) Uani d . 1 . .
    H H18A 0.9395 -0.2845 0.3165 0.053 Uiso calc R 1 . .
    C C19 0.9043(3) -0.2796(2) 0.40899(19) 0.0446(9) Uani d . 1 . .
    H H19A 0.9265 -0.3427 0.4210 0.054 Uiso calc R 1 . .
    C C20 0.8628(3) -0.2207(3) 0.45330(19) 0.0464(9) Uani d . 1 . .
    H H20A 0.8553 -0.2448 0.4949 0.056 Uiso calc R 1 . .
    C C21 0.8320(3) -0.1256(2) 0.43639(17) 0.0387(8) Uani d . 1 . .
    H H21A 0.8049 -0.0863 0.4670 0.046 Uiso calc R 1 . .
    C C22 0.9557(2) 0.0851(2) 0.35834(15) 0.0314(7) Uani d . 1 . .
    C C23 1.0452(3) 0.0291(3) 0.38653(17) 0.0386(8) Uani d . 1 . .
    H H23A 1.0344 -0.0335 0.4015 0.046 Uiso calc R 1 . .
    C C24 1.1505(3) 0.0660(3) 0.39243(19) 0.0470(9) Uani d . 1 . .
    H H24A 1.2096 0.0273 0.4102 0.056 Uiso calc R 1 . .
    C C25 1.1676(3) 0.1587(3) 0.37228(19) 0.0515(10) Uani d . 1 . .
    H H25A 1.2381 0.1833 0.3767 0.062 Uiso calc R 1 . .
    C C26 1.0798(3) 0.2161(3) 0.34532(19) 0.0494(9) Uani d . 1 . .
    H H26A 1.0912 0.2794 0.3318 0.059 Uiso calc R 1 . .
    C C27 0.9746(3) 0.1791(3) 0.33844(17) 0.0406(8) Uani d . 1 . .
    H H27A 0.9160 0.2180 0.3202 0.049 Uiso calc R 1 . .
    O O1 0.9685(2) 0.0388(3) 0.20330(16) 0.0485(8) Uani d PDU 0.764(3) A 1
    C C28 1.0361(4) -0.0397(4) 0.1920(3) 0.0657(16) Uani d PDU 0.764(3) A 1
    H H28A 1.0254 -0.0524 0.1446 0.079 Uiso calc PR 0.764(3) A 1
    H H28B 1.0124 -0.0971 0.2134 0.079 Uiso calc PR 0.764(3) A 1
    C C29 1.1497(4) -0.0264(6) 0.2152(5) 0.079(2) Uani d PD 0.764(3) A 1
    H H29A 1.1884 -0.0839 0.2059 0.118 Uiso calc PR 0.764(3) A 1
    H H29B 1.1619 -0.0149 0.2623 0.118 Uiso calc PR 0.764(3) A 1
    H H29C 1.1753 0.0283 0.1929 0.118 Uiso calc PR 0.764(3) A 1
    O O1A 0.9713(4) 0.0320(9) 0.1572(5) 0.0479(13) Uani d PDU 0.236(3) A 2
    C C29A 1.1270(19) -0.061(2) 0.2317(18) 0.079(2) Uani d PD 0.236(3) A 2
    H H29D 1.1592 -0.0565 0.2779 0.118 Uiso calc PR 0.236(3) A 2
    H H29E 1.1827 -0.0527 0.2047 0.118 Uiso calc PR 0.236(3) A 2
    H H29F 1.0928 -0.1229 0.2229 0.118 Uiso calc PR 0.236(3) A 2
    C C28A 1.0470(15) 0.0148(15) 0.2162(8) 0.0648(19) Uani d PDU 0.236(3) A 2
    H H28C 1.0029 0.0108 0.2511 0.078 Uiso calc PR 0.236(3) A 2
    H H28D 1.0878 0.0750 0.2241 0.078 Uiso calc PR 0.236(3) A 2
    O O2 0.8764(3) 0.0499(3) 0.08958(13) 0.0458(9) Uani d PDU 0.764(3) A 1
    C C30 0.7920(4) 0.0556(4) 0.0330(2) 0.0476(13) Uani d PDU 0.764(3) A 1
    H H30A 0.7472 0.1124 0.0366 0.057 Uiso calc PR 0.764(3) A 1
    H H30B 0.7459 -0.0017 0.0311 0.057 Uiso calc PR 0.764(3) A 1
    C C31 0.8393(18) 0.0618(10) -0.0271(6) 0.068(3) Uani d PD 0.764(3) A 1
    H H31A 0.7821 0.0649 -0.0650 0.102 Uiso calc PR 0.764(3) A 1
    H H31B 0.8835 0.0054 -0.0305 0.102 Uiso calc PR 0.764(3) A 1
    H H31C 0.8835 0.1193 -0.0255 0.102 Uiso calc PR 0.764(3) A 1
    O O2A 0.8154(9) 0.0724(8) 0.0839(2) 0.0467(13) Uani d PDU 0.236(3) A 2
    C C30A 0.8201(17) 0.0081(12) 0.0299(7) 0.0487(17) Uani d PDU 0.236(3) A 2
    H H30C 0.7493 -0.0230 0.0193 0.058 Uiso calc PR 0.236(3) A 2
    H H30D 0.8721 -0.0426 0.0462 0.058 Uiso calc PR 0.236(3) A 2
    C C31A 0.848(7) 0.042(4) -0.032(2) 0.068(3) Uani d PD 0.236(3) A 2
    H H31D 0.8431 -0.0104 -0.0630 0.102 Uiso calc PR 0.236(3) A 2
    H H31E 0.9207 0.0677 -0.0241 0.102 Uiso calc PR 0.236(3) A 2
    H H31F 0.7979 0.0929 -0.0497 0.102 Uiso calc PR 0.236(3) A 2
    B B1 0.4383(3) 0.1100(3) 0.26828(19) 0.0346(8) Uani d . 1 . .
    H H1 0.3624 0.1224 0.2729 0.042 Uiso calc R 1 . .
loop_
    _atom_site_aniso_label
    _atom_site_aniso_U_11
    _atom_site_aniso_U_22
    _atom_site_aniso_U_33
    _atom_site_aniso_U_12
    _atom_site_aniso_U_13
    _atom_site_aniso_U_23
    Ru1 0.01928(13) 0.02232(13) 0.03081(14) 0.00061(9) 0.00673(9) 0.00169(9)
    S1 0.0393(5) 0.0347(4) 0.0454(5) -0.0073(4) 0.0159(4) 0.0054(4)
    S2 0.0374(5) 0.0309(4) 0.0439(4) 0.0032(3) 0.0155(4) -0.0018(3)
    P1 0.0202(4) 0.0268(4) 0.0319(4) 0.0005(3) 0.0060(3) 0.0010(3)
    P2 0.0284(4) 0.0498(5) 0.0346(4) -0.0018(4) 0.0116(3) -0.0028(4)
    N1 0.0237(13) 0.0267(13) 0.0369(13) 0.0020(10) 0.0065(10) 0.0017(11)
    N2 0.0264(13) 0.0298(13) 0.0422(14) 0.0062(11) 0.0093(11) 0.0007(11)
    N3 0.0212(12) 0.0268(13) 0.0352(13) 0.0004(10) 0.0087(10) -0.0018(10)
    N4 0.0188(12) 0.0309(13) 0.0418(14) -0.0007(10) 0.0091(10) 0.0009(11)
    N5 0.0249(13) 0.0314(14) 0.0374(14) 0.0034(11) 0.0036(11) 0.0022(11)
    N6 0.0230(13) 0.0311(14) 0.0460(15) 0.0043(11) 0.0007(11) 0.0036(12)
    C1 0.0347(18) 0.0277(16) 0.0428(18) -0.0022(14) 0.0059(14) -0.0026(14)
    C2 0.050(2) 0.0291(17) 0.057(2) 0.0076(16) 0.0108(17) -0.0077(16)
    C3 0.0376(19) 0.0357(18) 0.050(2) 0.0108(15) 0.0133(15) -0.0032(15)
    C4 0.0298(16) 0.0252(15) 0.0382(16) -0.0014(13) 0.0084(13) 0.0010(13)
    C5 0.0370(19) 0.0324(17) 0.052(2) -0.0065(15) 0.0159(15) 0.0062(15)
    C6 0.0289(17) 0.0407(19) 0.0445(18) -0.0050(14) 0.0137(14) 0.0022(15)
    C7 0.042(2) 0.0434(19) 0.0359(17) 0.0025(16) 0.0016(15) 0.0014(15)
    C8 0.046(2) 0.054(2) 0.043(2) -0.0011(18) -0.0077(17) 0.0042(17)
    C9 0.0290(18) 0.044(2) 0.055(2) 0.0008(15) -0.0078(16) 0.0037(17)
    C10 0.0292(16) 0.0264(15) 0.0337(16) 0.0032(13) 0.0071(12) 0.0046(12)
    C11 0.0312(17) 0.0372(18) 0.0366(16) -0.0011(14) 0.0044(13) -0.0006(14)
    C12 0.046(2) 0.0407(19) 0.0390(18) -0.0037(16) 0.0087(15) -0.0093(15)
    C13 0.051(2) 0.045(2) 0.0383(18) 0.0001(17) 0.0157(16) -0.0076(15)
    C14 0.0345(19) 0.052(2) 0.0451(19) 0.0007(16) 0.0173(15) -0.0001(16)
    C15 0.0321(17) 0.0408(18) 0.0333(16) -0.0035(14) 0.0059(13) -0.0023(14)
    C16 0.0194(14) 0.0302(16) 0.0390(16) -0.0006(12) 0.0008(12) 0.0025(13)
    C17 0.0341(18) 0.0380(18) 0.0455(19) 0.0100(15) 0.0091(15) 0.0048(15)
    C18 0.0373(19) 0.0357(18) 0.059(2) 0.0068(15) 0.0070(16) -0.0009(16)
    C19 0.0356(19) 0.0291(17) 0.066(2) 0.0029(15) -0.0017(17) 0.0054(16)
    C20 0.054(2) 0.0369(19) 0.047(2) -0.0029(17) 0.0046(17) 0.0127(16)
    C21 0.0406(19) 0.0347(18) 0.0403(18) -0.0024(15) 0.0053(15) 0.0012(14)
    C22 0.0236(15) 0.0388(17) 0.0331(16) -0.0042(13) 0.0082(12) -0.0025(13)
    C23 0.0268(17) 0.0458(19) 0.0428(18) 0.0000(15) 0.0045(14) 0.0017(15)
    C24 0.0233(17) 0.067(3) 0.051(2) -0.0018(16) 0.0071(15) -0.0041(18)
    C25 0.0287(19) 0.077(3) 0.051(2) -0.0171(19) 0.0119(16) -0.010(2)
    C26 0.046(2) 0.052(2) 0.052(2) -0.0224(18) 0.0136(17) -0.0027(17)
    C27 0.0346(18) 0.0390(19) 0.0474(19) -0.0065(15) 0.0049(15) -0.0012(15)
    O1 0.0291(16) 0.072(2) 0.0457(19) 0.0045(16) 0.0094(15) -0.0087(18)
    C28 0.053(3) 0.060(4) 0.080(4) 0.007(3) 0.001(3) -0.006(3)
    C29 0.034(3) 0.103(7) 0.103(6) 0.015(4) 0.018(3) -0.009(5)
    O1A 0.029(2) 0.070(3) 0.046(3) 0.005(2) 0.012(2) -0.007(3)
    C29A 0.034(3) 0.103(7) 0.103(6) 0.015(4) 0.018(3) -0.009(5)
    C28A 0.053(4) 0.059(4) 0.079(5) 0.008(4) -0.001(4) -0.008(4)
    O2 0.0285(19) 0.077(2) 0.0354(15) -0.0102(19) 0.0145(15) -0.0088(15)
    C30 0.048(3) 0.053(4) 0.040(2) 0.001(3) 0.003(2) 0.002(3)
    C31 0.090(5) 0.079(7) 0.038(3) 0.026(6) 0.021(3) -0.010(4)
    O2A 0.032(3) 0.076(3) 0.036(2) -0.012(3) 0.017(2) -0.009(2)
    C30A 0.050(4) 0.054(4) 0.041(3) 0.001(3) 0.002(3) 0.001(3)
    C31A 0.090(5) 0.079(7) 0.038(3) 0.026(6) 0.021(3) -0.010(4)
    B1 0.0216(17) 0.0350(19) 0.047(2) 0.0031(15) 0.0065(15) 0.0024(16)
_geom_special_details
;
All e.s.d.'s (except the e.s.d. in the dihedral angle between two l.s. planes)
are estimated using the full covariance matrix. The cell e.s.d.'s are taken
into account individually in the estimation of e.s.d.'s in distances, angles
and torsion angles; correlations between e.s.d.'s in cell parameters are only
used when they are defined by crystal symmetry. An approximate (isotropic)
treatment of cell e.s.d.'s is used for estimating e.s.d.'s involving l.s.
planes.
;
loop_
    _geom_bond_atom_site_label_1
    _geom_bond_atom_site_label_2
    _geom_bond_site_symmetry_2
    _geom_bond_distance
    _geom_bond_publ_flag
    Ru1 N3 . 2.086(2) y
    Ru1 N1 . 2.088(2) y
    Ru1 N5 . 2.144(3) y
    Ru1 P1 . 2.3171(8) y
    Ru1 S1 . 2.4540(8) y
    Ru1 S2 . 2.4635(8) y
    S1 P2 . 1.9643(13) n
    S2 P2 . 1.9899(12) ?
    P1 C16 . 1.846(3) ?
    P1 C10 . 1.848(3) ?
    P1 C22 . 1.854(3) ?
    P2 O2 . 1.587(3) ?
    P2 O1A . 1.591(4) ?
    P2 O2A . 1.607(4) ?
    P2 O1 . 1.609(3) ?
    N1 C1 . 1.334(4) ?
    N1 N2 . 1.366(3) ?
    N2 C3 . 1.341(4) ?
    N2 B1 . 1.535(5) ?
    N3 C4 . 1.329(4) ?
    N3 N4 . 1.369(3) ?
    N4 C6 . 1.347(4) ?
    N4 B1 . 1.540(4) ?
    N5 C7 . 1.330(4) ?
    N5 N6 . 1.365(4) ?
    N6 C9 . 1.344(4) ?
    N6 B1 . 1.541(5) ?
    C1 C2 . 1.384(5) ?
    C1 H1A . 0.9300 ?
    C2 C3 . 1.366(5) ?
    C2 H2A . 0.9300 ?
    C3 H3A . 0.9300 ?
    C4 C5 . 1.383(4) ?
    C4 H4A . 0.9300 ?
    C5 C6 . 1.368(5) ?
    C5 H5A . 0.9300 ?
    C6 H6A . 0.9300 ?
    C7 C8 . 1.388(5) ?
    C7 H7A . 0.9300 ?
    C8 C9 . 1.366(5) ?
    C8 H8A . 0.9300 ?
    C9 H9A . 0.9300 ?
    C10 C11 . 1.396(4) ?
    C10 C15 . 1.399(4) ?
    C11 C12 . 1.390(5) ?
    C11 H11A . 0.9300 ?
    C12 C13 . 1.380(5) ?
    C12 H12A . 0.9300 ?
    C13 C14 . 1.381(5) ?
    C13 H13A . 0.9300 ?
    C14 C15 . 1.383(5) ?
    C14 H14A . 0.9300 ?
    C15 H15A . 0.9300 ?
    C16 C21 . 1.388(4) ?
    C16 C17 . 1.390(5) ?
    C17 C18 . 1.385(5) ?
    C17 H17A . 0.9300 ?
    C18 C19 . 1.372(5) ?
    C18 H18A . 0.9300 ?
    C19 C20 . 1.376(5) ?
    C19 H19A . 0.9300 ?
    C20 C21 . 1.389(5) ?
    C20 H20A . 0.9300 ?
    C21 H21A . 0.9300 ?
    C22 C27 . 1.386(5) ?
    C22 C23 . 1.396(5) ?
    C23 C24 . 1.391(5) ?
    C23 H23A . 0.9300 ?
    C24 C25 . 1.366(6) ?
    C24 H24A . 0.9300 ?
    C25 C26 . 1.383(6) ?
    C25 H25A . 0.9300 ?
    C26 C27 . 1.389(5) ?
    C26 H26A . 0.9300 ?
    C27 H27A . 0.9300 ?
    O1 C28 . 1.409(5) ?
    C28 C29 . 1.424(6) ?
    C28 H28A . 0.9700 ?
    C28 H28B . 0.9700 ?
    C29 H29A . 0.9600 ?
    C29 H29B . 0.9600 ?
    C29 H29C . 0.9600 ?
    O1A C28A . 1.416(6) ?
    C29A C28A . 1.435(6) ?
    C29A H29D . 0.9600 ?
    C29A H29E . 0.9600 ?
    C29A H29F . 0.9600 ?
    C28A H28C . 0.9700 ?
    C28A H28D . 0.9700 ?
    O2 C30 . 1.426(4) ?
    C30 C31 . 1.446(5) ?
    C30 H30A . 0.9700 ?
    C30 H30B . 0.9700 ?
    C31 H31A . 0.9600 ?
    C31 H31B . 0.9600 ?
    C31 H31C . 0.9600 ?
    O2A C30A . 1.420(6) ?
    C30A C31A . 1.438(6) ?
    C30A H30C . 0.9700 ?
    C30A H30D . 0.9700 ?
    C31A H31D . 0.9600 ?
    C31A H31E . 0.9600 ?
    C31A H31F . 0.9600 ?
    B1 H1 . 0.9800 ?
loop_
    _geom_angle_atom_site_label_1
    _geom_angle_atom_site_label_2
    _geom_angle_atom_site_label_3
    _geom_angle_site_symmetry_1
    _geom_angle_site_symmetry_3
    _geom_angle
    _geom_angle_publ_flag
    N3 Ru1 N1 . . 90.09(9) y
    N3 Ru1 N5 . . 83.57(10) y
    N1 Ru1 N5 . . 84.88(10) y
    N3 Ru1 P1 . . 90.07(7) y
    N1 Ru1 P1 . . 90.63(7) y
    N5 Ru1 P1 . . 172.20(7) y
    N3 Ru1 S1 . . 170.14(7) y
    N1 Ru1 S1 . . 93.07(7) y
    N5 Ru1 S1 . . 87.41(7) y
    P1 Ru1 S1 . . 99.23(3) y
    N3 Ru1 S2 . . 94.61(7) y
    N1 Ru1 S2 . . 169.78(7) y
    N5 Ru1 S2 . . 86.63(7) y
    P1 Ru1 S2 . . 98.42(3) y
    S1 Ru1 S2 . . 80.86(3) y
    P2 S1 Ru1 . . 84.74(4) n
    P2 S2 Ru1 . . 83.95(4) n
    C16 P1 C10 . . 101.43(14) ?
    C16 P1 C22 . . 99.51(14) ?
    C10 P1 C22 . . 101.07(14) ?
    C16 P1 Ru1 . . 117.05(10) ?
    C10 P1 Ru1 . . 112.69(10) ?
    C22 P1 Ru1 . . 121.98(10) ?
    O1A P2 O2A . . 92.4(6) ?
    O2 P2 O1 . . 97.94(17) ?
    O2A P2 O1 . . 125.9(4) ?
    O2 P2 S1 . . 118.31(15) ?
    O1A P2 S1 . . 123.7(4) ?
    O2A P2 S1 . . 98.4(4) ?
    O1 P2 S1 . . 105.05(13) ?
    O2 P2 S2 . . 115.21(13) ?
    O1A P2 S2 . . 122.1(4) ?
    O2A P2 S2 . . 105.9(4) ?
    O1 P2 S2 . . 112.03(14) ?
    S1 P2 S2 . . 107.51(5) ?
    C1 N1 N2 . . 106.2(2) ?
    C1 N1 Ru1 . . 134.7(2) ?
    N2 N1 Ru1 . . 119.14(19) ?
    C3 N2 N1 . . 109.4(3) ?
    C3 N2 B1 . . 130.7(3) ?
    N1 N2 B1 . . 119.5(2) ?
    C4 N3 N4 . . 106.5(2) ?
    C4 N3 Ru1 . . 135.1(2) ?
    N4 N3 Ru1 . . 118.39(18) ?
    C6 N4 N3 . . 109.0(2) ?
    C6 N4 B1 . . 130.5(3) ?
    N3 N4 B1 . . 120.1(2) ?
    C7 N5 N6 . . 106.2(3) ?
    C7 N5 Ru1 . . 135.9(2) ?
    N6 N5 Ru1 . . 117.86(19) ?
    C9 N6 N5 . . 109.5(3) ?
    C9 N6 B1 . . 130.8(3) ?
    N5 N6 B1 . . 119.6(2) ?
    N1 C1 C2 . . 110.6(3) ?
    N1 C1 H1A . . 124.7 ?
    C2 C1 H1A . . 124.7 ?
    C3 C2 C1 . . 105.1(3) ?
    C3 C2 H2A . . 127.5 ?
    C1 C2 H2A . . 127.5 ?
    N2 C3 C2 . . 108.8(3) ?
    N2 C3 H3A . . 125.6 ?
    C2 C3 H3A . . 125.6 ?
    N3 C4 C5 . . 110.7(3) ?
    N3 C4 H4A . . 124.6 ?
    C5 C4 H4A . . 124.6 ?
    C6 C5 C4 . . 105.1(3) ?
    C6 C5 H5A . . 127.5 ?
    C4 C5 H5A . . 127.5 ?
    N4 C6 C5 . . 108.7(3) ?
    N4 C6 H6A . . 125.6 ?
    C5 C6 H6A . . 125.6 ?
    N5 C7 C8 . . 110.6(3) ?
    N5 C7 H7A . . 124.7 ?
    C8 C7 H7A . . 124.7 ?
    C9 C8 C7 . . 105.1(3) ?
    C9 C8 H8A . . 127.4 ?
    C7 C8 H8A . . 127.4 ?
    N6 C9 C8 . . 108.5(3) ?
    N6 C9 H9A . . 125.7 ?
    C8 C9 H9A . . 125.7 ?
    C11 C10 C15 . . 118.3(3) ?
    C11 C10 P1 . . 122.4(2) ?
    C15 C10 P1 . . 119.3(2) ?
    C12 C11 C10 . . 120.5(3) ?
    C12 C11 H11A . . 119.8 ?
    C10 C11 H11A . . 119.8 ?
    C13 C12 C11 . . 120.4(3) ?
    C13 C12 H12A . . 119.8 ?
    C11 C12 H12A . . 119.8 ?
    C12 C13 C14 . . 119.6(3) ?
    C12 C13 H13A . . 120.2 ?
    C14 C13 H13A . . 120.2 ?
    C13 C14 C15 . . 120.5(3) ?
    C13 C14 H14A . . 119.8 ?
    C15 C14 H14A . . 119.8 ?
    C14 C15 C10 . . 120.7(3) ?
    C14 C15 H15A . . 119.7 ?
    C10 C15 H15A . . 119.7 ?
    C21 C16 C17 . . 117.8(3) ?
    C21 C16 P1 . . 123.5(2) ?
    C17 C16 P1 . . 118.6(2) ?
    C18 C17 C16 . . 121.5(3) ?
    C18 C17 H17A . . 119.2 ?
    C16 C17 H17A . . 119.2 ?
    C19 C18 C17 . . 119.9(3) ?
    C19 C18 H18A . . 120.0 ?
    C17 C18 H18A . . 120.0 ?
    C18 C19 C20 . . 119.6(3) ?
    C18 C19 H19A . . 120.2 ?
    C20 C19 H19A . . 120.2 ?
    C19 C20 C21 . . 120.6(3) ?
    C19 C20 H20A . . 119.7 ?
    C21 C20 H20A . . 119.7 ?
    C16 C21 C20 . . 120.6(3) ?
    C16 C21 H21A . . 119.7 ?
    C20 C21 H21A . . 119.7 ?
    C27 C22 C23 . . 118.1(3) ?
    C27 C22 P1 . . 119.6(2) ?
    C23 C22 P1 . . 122.3(2) ?
    C24 C23 C22 . . 120.6(3) ?
    C24 C23 H23A . . 119.7 ?
    C22 C23 H23A . . 119.7 ?
    C25 C24 C23 . . 120.4(4) ?
    C25 C24 H24A . . 119.8 ?
    C23 C24 H24A . . 119.8 ?
    C24 C25 C26 . . 119.9(3) ?
    C24 C25 H25A . . 120.0 ?
    C26 C25 H25A . . 120.0 ?
    C25 C26 C27 . . 119.9(4) ?
    C25 C26 H26A . . 120.0 ?
    C27 C26 H26A . . 120.0 ?
    C22 C27 C26 . . 121.0(3) ?
    C22 C27 H27A . . 119.5 ?
    C26 C27 H27A . . 119.5 ?
    C28 O1 P2 . . 122.3(3) ?
    O1 C28 C29 . . 115.8(6) ?
    O1 C28 H28A . . 108.3 ?
    C29 C28 H28A . . 108.3 ?
    O1 C28 H28B . . 108.3 ?
    C29 C28 H28B . . 108.3 ?
    H28A C28 H28B . . 107.4 ?
    C28 C29 H29A . . 109.5 ?
    C28 C29 H29B . . 109.5 ?
    H29A C29 H29B . . 109.5 ?
    C28 C29 H29C . . 109.5 ?
    H29A C29 H29C . . 109.5 ?
    H29B C29 H29C . . 109.5 ?
    C28A O1A P2 . . 119.2(11) ?
    C28A C29A H29D . . 109.5 ?
    C28A C29A H29E . . 109.5 ?
    H29D C29A H29E . . 109.5 ?
    C28A C29A H29F . . 109.5 ?
    H29D C29A H29F . . 109.5 ?
    H29E C29A H29F . . 109.5 ?
    O1A C28A C29A . . 130(2) ?
    O1A C28A H28C . . 104.7 ?
    C29A C28A H28C . . 104.7 ?
    O1A C28A H28D . . 104.7 ?
    C29A C28A H28D . . 104.7 ?
    H28C C28A H28D . . 105.7 ?
    C30 O2 P2 . . 120.1(3) ?
    O2 C30 C31 . . 109.8(10) ?
    O2 C30 H30A . . 109.7 ?
    C31 C30 H30A . . 109.7 ?
    O2 C30 H30B . . 109.7 ?
    C31 C30 H30B . . 109.7 ?
    H30A C30 H30B . . 108.2 ?
    C30 C31 H31A . . 109.5 ?
    C30 C31 H31B . . 109.5 ?
    H31A C31 H31B . . 109.5 ?
    C30 C31 H31C . . 109.5 ?
    H31A C31 H31C . . 109.5 ?
    H31B C31 H31C . . 109.5 ?
    C30A O2A P2 . . 128.8(11) ?
    O2A C30A C31A . . 121(3) ?
    O2A C30A H30C . . 107.0 ?
    C31A C30A H30C . . 107.0 ?
    O2A C30A H30D . . 107.0 ?
    C31A C30A H30D . . 107.0 ?
    H30C C30A H30D . . 106.7 ?
    C30A C31A H31D . . 109.5 ?
    C30A C31A H31E . . 109.5 ?
    H31D C31A H31E . . 109.5 ?
    C30A C31A H31F . . 109.5 ?
    H31D C31A H31F . . 109.5 ?
    H31E C31A H31F . . 109.5 ?
    N2 B1 N4 . . 109.7(3) ?
    N2 B1 N6 . . 107.9(3) ?
    N4 B1 N6 . . 107.6(3) ?
    N2 B1 H1 . . 110.5 ?
    N4 B1 H1 . . 110.5 ?
    N6 B1 H1 . . 110.5 ?
data_global
_journal_date_recd_electronic     2008-09-16
_journal_date_accepted     2008-10-01
_journal_name_full     'Acta Crystallographica, Section E'
_journal_year     2008
_journal_volume     64
_journal_issue     11
_journal_page_first     m1372
_journal_page_last     m1373
_journal_paper_category     QM
_journal_coeditor_code     LH2697
_publ_contact_author_name     'Yih Hsing Lo'
_publ_contact_author_address
; Department of Chemical Engineering
  Tatung University
  Taipei 104
  Taiwan
;
_publ_contact_author_email     yhlo@ttu.edu.tw
_publ_contact_author_fax     '886 2 2586 1939'
_publ_contact_author_phone     '886 2 2592 5252'
_publ_section_title
;\
(<i>O</i>,<i>O</i>'-Diethyl
dithiophosphato-\k^2^<i>S</i>,<i>S</i>')(hydridotripyrazol-1-ylborato-\
\k^3^<i>N</i>^2^,<i>N</i>^2'^,<i>N</i>^2''^)(triphenylphosphine-\k<i>P</i>)\
ruthenium(II)
;
loop_
    _publ_author_name
    _publ_author_footnote
    _publ_author_address
    'Hung-Chun Tong' .
; Department of Chemical Engineering
  Tatung University
  Taipei 104
  Taiwan
;
    'Chih-Yung Chen Hsu' .
; Department of Chemical Engineering
  Tatung University
  Taipei 104
  Taiwan
;
    'Yao-Ren Liang' .
; Department of Chemical Engineering
  Tatung University
  Taipei 104
  Taiwan
;
    'Yih Hsing Lo' .
; Department of Chemical Engineering
  Tatung University
  Taipei 104
  Taiwan
;
    'Chia-Her Lin' .
; Department of Chemistry
  Chung-Yuan Christian University
  Chung-Li 320
  Taiwan
;
