# Supplementary material for: (O,O′-Diethyl dithio­phosphato-κ2 S,S′)(hydridotripyrazol-1-ylborato-κ3 N 2,N 2′,N 2′′)(triphenyl­phosphine-κP)ruthenium(II)
Source: Acta Crystallogr Sect E Struct Rep Online. 2008 Oct 9;64(Pt 11):m1372–3. doi: 10.1107/S160053680803170X (PMC2959604; doi:10.1107/S160053680803170X)
Supplement: Supplementary file 2 [file e-64-m1372-Isup2.hkl]

# 
# h,k,l, Fc-squared, Fo-squared, sigma(Fo-squared) and status flag 
# 
data_I
_shelx_title ' I         P 21/c       R = 0.05' 
_shelx_refln_list_code          4 
_shelx_F_calc_maximum      278.64 
_exptl_crystal_F_000      1560.00 
_reflns_d_resolution_high  0.8288 
 
loop_ 
 _symmetry_equiv_pos_as_xyz 
 'x, y, z' 
 '-x, y+1/2, -z+1/2' 
 '-x, -y, -z' 
 'x, -y-1/2, z-1/2' 
 
_cell_length_a    12.4408 
_cell_length_b    13.7386 
_cell_length_c    20.3775 
_cell_angle_alpha  90.000 
_cell_angle_beta   99.676 
_cell_angle_gamma  90.000 
 
_shelx_F_squared_multiplier     1.000 
 
loop_ 
 _refln_index_h 
 _refln_index_k 
 _refln_index_l 
 _refln_F_squared_calc 
 _refln_F_squared_meas 
 _refln_F_squared_sigma 
 _refln_observed_status 
   2   0   0     6593.76     6518.20    890.65 o 
   3   0   0    27549.59    26768.67   1900.86 o 
   4   0   0     5112.03     5394.80    107.84 o 
   5   0   0       29.12       82.63      6.23 o 
   6   0   0    22380.63    21692.56    438.25 o 
   7   0   0     3111.45     2999.08    113.54 o 
   8   0   0    16320.06    17726.64    565.53 o 
   9   0   0      124.69      121.21     21.88 o 
  10   0   0       47.02       84.17     27.31 o 
  11   0   0     4430.12     4881.41    190.97 o 
  12   0   0      376.57      293.85     34.04 o 
  13   0   0     1093.29     1184.74     70.33 o 
  14   0   0     2128.80     1949.76    115.59 o 
   2   1   0    14915.40    14665.82    397.85 o 
   3   1   0    11045.31    11061.76    166.00 o 
   4   1   0      117.70       61.07      2.38 o 
   5   1   0     1221.03     1252.55     22.61 o 
   6   1   0     1867.90     2081.60     31.85 o 
   7   1   0    12832.77    12508.27    406.70 o 
   8   1   0      216.72      285.00     18.93 o 
   9   1   0      699.62      639.07     47.79 o 
  10   1   0     1226.55     1232.58     54.43 o 
  11   1   0     2269.85     2201.48     66.67 o 
  12   1   0      903.73      850.46     53.87 o 
  13   1   0        2.33       -8.95     18.45 o 
  14   1   0       22.28       16.53     26.51 o 
   1   2   0      198.29      187.29     27.90 o 
   2   2   0    11202.58    11652.68    168.59 o 
   3   2   0      450.74      531.26     17.76 o 
   4   2   0      631.88      728.26     16.92 o 
   5   2   0      457.71      508.68     16.09 o 
   6   2   0     6465.94     5581.63     95.32 o 
   7   2   0     9325.89     9085.50    298.59 o 
   8   2   0     5786.77     5824.59    232.69 o 
   9   2   0        0.75        7.13      7.84 o 
  10   2   0     1279.83     1388.25    140.56 o 
  11   2   0     2395.30     2677.30     79.79 o 
  12   2   0      195.95      168.93     29.37 o 
  13   2   0      373.87      440.67     41.01 o 
  14   2   0     2121.96     2012.42    264.48 o 
   1   3   0    40818.55    38349.90    484.82 o 
   2   3   0     2612.53     2621.38     50.69 o 
   3   3   0     1010.54      943.22     22.73 o 
   4   3   0    17166.22    16918.47    247.07 o 
   5   3   0     7749.82     7385.46    107.03 o 
   6   3   0     3278.38     3096.85     47.16 o 
   7   3   0    18889.23    17387.14    327.15 o 
   8   3   0      273.75      302.87     30.30 o 
   9   3   0     5207.26     5504.69    142.93 o 
  10   3   0     2240.04     2462.93     73.37 o 
  11   3   0     1411.82     1399.42     50.93 o 
  12   3   0     3661.94     3869.49    119.44 o 
  13   3   0      638.11      614.29     80.90 o 
  14   3   0      602.28      570.74     35.96 o 
   0   4   0     3961.28     4019.62     67.42 o 
   1   4   0    18981.24    20081.63    246.85 o 
   2   4   0      386.69      531.99     10.42 o 
   3   4   0        3.63        9.56      3.10 o 
   4   4   0      556.92      509.49     12.31 o 
   5   4   0     1438.04     1491.88     47.86 o 
   6   4   0        3.73       42.27      5.22 o 
   7   4   0     1053.25     1202.47     52.18 o 
   8   4   0      493.55      550.37     32.03 o 
   9   4   0      519.97      513.73     39.23 o 
  10   4   0       27.95        2.58     14.63 o 
  11   4   0        0.83       24.40     17.46 o 
  12   4   0      309.06      302.87     30.25 o 
  13   4   0      424.01      562.15     35.30 o 
  14   4   0       14.32       16.82     22.08 o 
   1   5   0    18093.89    17589.81    405.81 o 
   2   5   0     1540.26     1884.94     33.50 o 
   3   5   0      305.89      186.35     13.54 o 
   4   5   0     2452.27     2695.97     65.28 o 
   5   5   0    17910.44    18036.76    333.32 o 
   6   5   0     2489.50     2830.31     83.66 o 
   7   5   0    17865.06    16650.76   1542.19 o 
   8   5   0     1045.15      853.91     45.38 o 
   9   5   0     3685.72     3631.06    224.08 o 
  10   5   0     3373.22     3699.22    102.97 o 
  11   5   0       22.82       33.96     14.10 o 
  12   5   0      820.58      933.25     42.20 o 
  13   5   0      391.67      324.11     27.01 o 
   0   6   0    15668.27    14486.77    208.32 o 
   1   6   0     1694.17     1564.82     29.02 o 
   2   6   0     3972.56     3958.57     50.97 o 
   3   6   0     8991.61     8549.17    284.64 o 
   4   6   0      999.53      968.09     49.08 o 
   5   6   0    12378.94    12178.73    318.71 o 
   6   6   0     1109.25      907.71     42.35 o 
   7   6   0     2526.81     2468.22    102.58 o 
   8   6   0     3816.12     3729.48    257.36 o 
   9   6   0     2061.89     2223.94    204.19 o 
  10   6   0      407.40      399.76     35.91 o 
  11   6   0     2117.72     2037.09     99.88 o 
  12   6   0      912.87      956.61     38.25 o 
  13   6   0     2409.78     2172.44    135.33 o 
   1   7   0    13775.10    13771.02    297.43 o 
   2   7   0     4107.89     3701.05    112.82 o 
   3   7   0     1433.89     1406.91     38.67 o 
   4   7   0     5355.83     5512.80    270.15 o 
   5   7   0     2335.61     2457.36     63.83 o 
   6   7   0      736.38      663.48     33.25 o 
   7   7   0     4069.32     3993.10    174.31 o 
   8   7   0      523.45      513.09     36.46 o 
   9   7   0     2346.63     2492.02     74.17 o 
  10   7   0       13.90       -2.83     17.22 o 
  11   7   0      938.12      960.09     39.14 o 
  12   7   0       99.21       51.25     37.88 o 
  13   7   0        0.03        8.88     28.90 o 
   0   8   0    32870.38    31606.74    565.01 o 
   1   8   0      552.26      613.89     11.00 o 
   2   8   0    22703.13    22035.80    264.15 o 
   3   8   0     2912.85     2944.85     47.79 o 
   4   8   0      412.39      347.47     74.61 o 
   5   8   0      882.91      788.58    120.17 o 
   6   8   0     5768.12     4476.43    882.89 o 
   7   8   0      421.45      296.96    104.97 o 
   8   8   0     2730.95     2894.57    178.96 o 
   9   8   0      231.10      343.87     21.72 o 
  10   8   0     1097.66     1157.34     63.97 o 
  11   8   0     4079.16     4348.61    197.33 o 
  12   8   0       96.01       22.35     26.75 o 
   1   9   0     6787.15     6859.52     96.85 o 
   2   9   0     8117.84     7844.93    143.24 o 
   3   9   0      164.14      216.36      8.31 o 
   4   9   0     2337.33     2447.53     41.61 o 
   5   9   0      866.82      959.31     30.70 o 
   6   9   0      548.97      558.86     34.21 o 
   7   9   0      845.09      993.60     29.16 o 
   8   9   0      778.24      735.27     31.63 o 
   9   9   0     1057.76     1357.95     67.62 o 
  10   9   0     1836.54     1788.15     95.58 o 
  11   9   0      375.19      340.42     42.55 o 
  12   9   0     1275.23     1295.94     89.59 o 
   0  10   0     6333.20     6563.45    157.80 o 
   1  10   0     2796.58     2698.15     41.93 o 
   2  10   0     7356.51     7581.56    108.92 o 
   3  10   0       15.79       26.04      7.70 o 
   4  10   0      207.23      211.26     19.98 o 
   5  10   0      332.03      376.50     26.74 o 
   6  10   0     1798.89     1811.65     56.58 o 
   7  10   0      444.44      466.58     24.28 o 
   8  10   0      158.88      181.25     33.76 o 
   9  10   0      186.26      191.07     32.64 o 
  10  10   0       96.46      107.64     37.03 o 
  11  10   0      397.32      594.71     53.78 o 
   1  11   0     7320.47     7380.21    112.04 o 
   2  11   0     4910.34     4586.08     93.22 o 
   3  11   0       71.47       87.78     15.86 o 
   4  11   0     1913.54     2038.60    107.53 o 
   5  11   0      432.19      425.50     30.84 o 
   6  11   0     2063.65     2029.67    143.60 o 
   7  11   0     5213.84     5355.36    151.82 o 
   8  11   0        0.19      -17.96     26.93 o 
   9  11   0     4086.22     4397.34    238.48 o 
  10  11   0     3280.93     3429.29    196.58 o 
  11  11   0       28.44      -29.09     26.84 o 
   0  12   0       11.35       21.40     10.78 o 
   1  12   0      455.29      520.56     49.57 o 
   2  12   0      240.65      257.83     36.17 o 
   3  12   0     1598.57     1376.97     43.49 o 
   4  12   0      226.85      237.38     13.37 o 
   5  12   0     1213.97     1246.53     65.51 o 
   6  12   0      480.45      463.01     27.92 o 
   7  12   0       77.48      100.71     20.60 o 
   8  12   0      665.14      613.02     39.65 o 
   9  12   0      614.47      568.21     35.39 o 
   1  13   0        9.69       21.39     11.42 o 
   2  13   0      458.46      380.55     24.04 o 
   3  13   0      171.16      254.09     12.74 o 
   4  13   0     1064.35     1223.12     46.30 o 
   5  13   0     1712.57     1876.36     65.69 o 
   6  13   0     1755.24     1812.87     48.33 o 
   7  13   0     2066.35     2293.23     82.78 o 
   8  13   0      179.03      236.05     25.43 o 
   9  13   0      506.76      552.06     52.56 o 
   0  14   0       88.60      115.40     13.27 o 
   1  14   0      220.39      209.76     13.15 o 
   2  14   0      796.40      938.66     35.62 o 
   3  14   0     3257.35     3074.83     86.62 o 
   4  14   0      164.76      206.69     20.48 o 
   5  14   0     7239.40     7808.72    274.11 o 
   6  14   0     1292.81     1404.26     62.32 o 
   7  14   0      343.47      376.47     47.32 o 
   1  15   0       59.61       67.19     28.15 o 
   2  15   0      981.23      951.45     48.94 o 
   3  15   0      221.02      261.40     18.46 o 
   4  15   0      448.10      436.11     31.71 o 
   5  15   0      607.86      518.27     32.47 o 
   6  15   0      312.61      280.81     35.87 o 
   0  16   0     1553.28     1792.08    105.21 o 
   1  16   0      868.10      780.15     97.36 o 
   2  16   0      910.84      937.35     54.06 o 
   3  16   0     1508.40     1191.38     61.30 o 
 -14   1   1      268.43      172.94     53.26 o 
 -13   1   1      971.36      856.05     40.86 o 
 -12   1   1      886.67      858.46     44.19 o 
 -11   1   1       17.67       16.05     13.42 o 
 -10   1   1     5170.76     5073.35    197.80 o 
  -9   1   1     6613.80     6797.05    170.88 o 
  -8   1   1      337.40      251.29     37.43 o 
  -7   1   1     4436.13     4278.29     63.84 o 
  -6   1   1      179.82      521.04     22.52 o 
  -5   1   1     1613.71     1504.40     23.00 o 
  -4   1   1     2692.08     2509.36     42.63 o 
  -3   1   1     8175.70     8700.66    118.40 o 
  -2   1   1     1040.11      897.31     31.15 o 
   2   1   1        4.31        8.02      1.81 o 
   3   1   1    18986.21    20289.80    267.89 o 
   4   1   1     7563.58     7006.39     89.42 o 
   5   1   1     4267.60     4373.97     81.40 o 
   6   1   1     6250.01     5710.50     87.81 o 
   7   1   1    13250.72    12696.41    389.51 o 
   8   1   1     2108.88     2159.27    113.21 o 
   9   1   1     1708.56     1862.32     56.85 o 
  10   1   1     1893.90     1736.67     62.75 o 
  11   1   1       25.69       -7.41     13.54 o 
  12   1   1     1806.34     1968.78     96.38 o 
  13   1   1     2152.25     2238.94     73.98 o 
  14   1   1      659.80      557.24     47.74 o 
 -14   2   1      780.43      639.25     41.65 o 
 -13   2   1     1872.10     1887.98     77.90 o 
 -12   2   1     1552.88     1496.15     88.52 o 
 -11   2   1     1370.38     1350.29     50.15 o 
 -10   2   1     1272.01     1395.13     53.26 o 
  -9   2   1     1525.53     1553.77     95.21 o 
  -8   2   1     8428.35     8393.34    220.11 o 
  -7   2   1        3.02       21.60     10.59 o 
  -6   2   1     7046.12     6799.17    110.91 o 
  -5   2   1     3818.74     4245.32     74.11 o 
  -4   2   1     4196.34     4013.81     68.53 o 
  -3   2   1     4783.53     5337.80     85.27 o 
  -2   2   1     6967.56     6358.50     84.04 o 
  -1   2   1     1805.27     2038.91    114.56 o 
   1   2   1      517.74      507.72     28.43 o 
   2   2   1    31123.91    32074.34    437.07 o 
   3   2   1     1187.67     1512.88     27.10 o 
   4   2   1     4511.50     5022.14     67.32 o 
   5   2   1       19.78       32.99      3.18 o 
   6   2   1    20294.64    21021.52    287.87 o 
   7   2   1      365.48      286.58     25.04 o 
   8   2   1    16497.64    16660.33    532.54 o 
   9   2   1      976.41      823.89     75.95 o 
  10   2   1      444.63      424.52     44.10 o 
  11   2   1      297.27      375.69     22.96 o 
  12   2   1      531.29      544.33     32.93 o 
  13   2   1     2584.51     2657.66    108.05 o 
  14   2   1      812.88      644.49     36.35 o 
 -14   3   1      208.33      165.37     24.20 o 
 -13   3   1      122.03      115.01     19.14 o 
 -12   3   1       17.11       40.90     36.57 o 
 -11   3   1     1129.58     1057.14     39.05 o 
 -10   3   1      775.28      800.35     33.88 o 
  -9   3   1      101.77      123.36     37.74 o 
  -8   3   1        2.64        3.74      6.78 o 
  -7   3   1       94.27       79.30     11.73 o 
  -6   3   1     7559.28     8013.94    166.98 o 
  -5   3   1      100.57      161.96      7.54 o 
  -4   3   1     2523.90     2589.30     55.93 o 
  -3   3   1      483.52      450.66      8.68 o 
  -2   3   1       41.93      121.49     16.38 o 
  -1   3   1      378.14      434.34     16.13 o 
   0   3   1     9555.22     9906.23    111.79 o 
   1   3   1    19399.60    20452.16    411.18 o 
   2   3   1    11131.45    12114.78    170.57 o 
   3   3   1     3658.44     4059.62     56.55 o 
   4   3   1       30.07       47.79      6.64 o 
   5   3   1     1396.26     1494.88     31.30 o 
   6   3   1       32.03       48.47      3.70 o 
   7   3   1     2005.59     1885.23     90.52 o 
   8   3   1     3514.45     3512.63    160.60 o 
   9   3   1     2463.56     2471.30     70.83 o 
  10   3   1      123.99      241.19     28.52 o 
  11   3   1     1659.40     1611.95     56.91 o 
  12   3   1       78.91       91.62     23.01 o 
  13   3   1     1379.82     1338.93     57.10 o 
  14   3   1      368.74      360.44     37.08 o 
 -14   4   1      870.65      772.87     48.16 o 
 -13   4   1     1409.36     1332.58     58.51 o 
 -12   4   1      238.44      242.42     25.39 o 
 -11   4   1     2756.70     2843.47     87.41 o 
 -10   4   1      197.20      209.66     29.13 o 
  -9   4   1     3027.22     2941.35    188.30 o 
  -8   4   1     8449.80     8241.65    412.60 o 
  -7   4   1     8030.85     7381.64    199.69 o 
  -6   4   1    11968.10    11317.62    256.71 o 
  -5   4   1    22522.88    21915.53    436.83 o 
  -4   4   1     4671.56     4321.03     64.11 o 
  -3   4   1    17506.96    17405.42    220.31 o 
  -2   4   1      648.30      675.11     19.43 o 
  -1   4   1      862.15     1014.62     18.97 o 
   0   4   1    19098.63    17668.88    201.34 o 
   1   4   1     3693.17     3531.30     70.71 o 
   2   4   1    12640.31    12076.94    185.45 o 
   3   4   1     1026.46     1018.10     19.45 o 
   4   4   1     1013.51      801.17     37.75 o 
   5   4   1     8812.64     8310.19    442.93 o 
   6   4   1    29980.28    29948.07    512.53 o 
   7   4   1     1396.41     1281.54     32.11 o 
   8   4   1    21393.25    20995.38    696.62 o 
   9   4   1       31.30       27.93      7.11 o 
  10   4   1     1023.28     1070.28     40.24 o 
  11   4   1     4138.36     4124.59    153.80 o 
  12   4   1      134.25      180.10     28.80 o 
  13   4   1     2487.56     2569.61    109.11 o 
  14   4   1     3221.71     2973.47    333.03 o 
 -14   5   1      391.33      333.22     47.60 o 
 -13   5   1      802.97      838.20     41.76 o 
 -12   5   1     1112.81     1096.69     49.01 o 
 -11   5   1      850.43      756.98     34.21 o 
 -10   5   1      434.06      463.78     22.82 o 
  -9   5   1      338.82      402.18     20.32 o 
  -8   5   1       65.20       46.23      6.31 o 
  -7   5   1     1568.76     1534.04     35.60 o 
  -6   5   1     4162.69     3770.86    109.19 o 
  -5   5   1      212.80      198.18      9.89 o 
  -4   5   1     7191.63     6887.81    121.94 o 
  -3   5   1        0.15       12.64      3.60 o 
  -2   5   1     3064.62     3038.18     58.12 o 
  -1   5   1     7343.81     7524.40    132.40 o 
   0   5   1      172.76      137.79      4.99 o 
   1   5   1     1306.30     1029.98     22.89 o 
   2   5   1      231.16      269.52      9.17 o 
   3   5   1     1443.57     1506.36     45.66 o 
   4   5   1    13092.64    13292.90    585.25 o 
   5   5   1      682.82      565.34     49.73 o 
   6   5   1     4854.72     4557.55    118.04 o 
   7   5   1     4155.99     3964.46    121.04 o 
   8   5   1       17.53       12.53      6.66 o 
   9   5   1      730.79      757.03    255.41 o 
  10   5   1      567.96      736.88     31.80 o 
  11   5   1        0.73       20.25     15.95 o 
  12   5   1     3039.79     2841.15    104.22 o 
  13   5   1      706.36      619.92     37.40 o 
 -13   6   1        9.06       43.39     37.78 o 
 -12   6   1      727.14      675.95     32.93 o 
 -11   6   1     1235.30     1136.98     47.39 o 
 -10   6   1     4127.49     4425.80    274.40 o 
  -9   6   1      311.59      290.40     44.75 o 
  -8   6   1     1502.67     1227.10    167.09 o 
  -7   6   1      192.09      215.39     18.82 o 
  -6   6   1     9928.40     9865.16    297.89 o 
  -5   6   1     3215.22     3278.53    100.00 o 
  -4   6   1     1059.84     1066.70     26.93 o 
  -3   6   1     2580.88     2314.72     48.28 o 
  -2   6   1      596.80      481.86     20.08 o 
  -1   6   1     7343.33     7393.30    198.29 o 
   0   6   1     9454.11     8750.13    167.21 o 
   1   6   1     3258.04     3396.20     73.86 o 
   2   6   1     2975.72     2659.85     71.96 o 
   3   6   1     1484.05     1742.68     65.56 o 
   4   6   1     1288.39     1325.19     60.53 o 
   5   6   1      288.13      288.59     33.14 o 
   6   6   1    11815.03    11891.46    241.15 o 
   7   6   1       63.16       68.60     16.69 o 
   8   6   1     4668.65     4397.94    146.42 o 
   9   6   1     1344.63     1413.20     65.14 o 
  10   6   1     1059.29      950.86     58.55 o 
  11   6   1      536.83      526.00     29.13 o 
 -13   7   1     1129.17      953.18     61.44 o 
 -12   7   1     5012.61     4939.30    270.93 o 
 -11   7   1        8.35       16.43     16.59 o 
 -10   7   1      715.52      826.39     65.33 o 
  -9   7   1       35.33       81.27     17.27 o 
  -8   7   1      297.07      213.68     74.03 o 
  -7   7   1     7477.20     7404.77    337.38 o 
  -6   7   1     5093.91     5476.91    132.69 o 
  -5   7   1       57.22       41.56      5.89 o 
  -4   7   1     4336.40     4658.38    109.34 o 
  -3   7   1      195.11      257.26     18.90 o 
  -2   7   1     6181.46     6063.89    212.60 o 
  -1   7   1    17643.83    17672.02    503.32 o 
   0   7   1      591.42      504.94     37.62 o 
   1   7   1    20277.96    17891.03    633.36 o 
   2   7   1     5707.56     5879.05    202.54 o 
   3   7   1     7203.53     7256.09    278.05 o 
   4   7   1     6211.85     6641.13    102.44 o 
   5   7   1     1033.65      933.05     28.33 o 
   6   7   1     3324.20     3490.48    105.11 o 
   7   7   1    11063.41    11500.17    315.07 o 
   8   7   1       92.41      134.24     13.52 o 
   9   7   1      429.59      518.85     45.73 o 
  10   7   1      270.93      327.51     22.78 o 
  11   7   1      378.96      426.93     46.67 o 
  12   7   1     3397.84     3631.76    193.40 o 
  13   7   1     1017.07     1034.83     78.75 o 
 -12   8   1       47.22       57.14     36.94 o 
 -11   8   1      554.25      638.29     46.01 o 
 -10   8   1      872.03      909.36     49.80 o 
  -9   8   1      807.96      832.79     51.53 o 
  -8   8   1        0.76      -18.40     13.25 o 
  -7   8   1     1305.80     1233.42     72.75 o 
  -6   8   1     3743.22     3775.01    137.79 o 
  -5   8   1     4668.33     4693.29    114.51 o 
  -4   8   1       96.48      107.06     10.47 o 
  -3   8   1     1328.21     1287.08     26.14 o 
  -2   8   1      431.84      497.01     23.19 o 
  -1   8   1     2894.70     2782.48     37.04 o 
   0   8   1      329.46      280.56     10.04 o 
   1   8   1     3896.70     3762.87     46.49 o 
   2   8   1      426.15      465.53     29.60 o 
   3   8   1     4629.23     4464.52    234.63 o 
   4   8   1      523.57      474.19     50.10 o 
   5   8   1     2275.09     2264.95     42.35 o 
   6   8   1      985.04     1038.24     49.92 o 
   7   8   1      180.34      144.61     12.31 o 
   8   8   1      155.90      171.12     14.71 o 
   9   8   1     1601.64     1604.13     54.49 o 
  10   8   1      117.01       69.30     23.47 o 
  12   8   1        6.98       28.90     36.75 o 
 -12   9   1      504.13      470.98     49.38 o 
 -11   9   1      474.33      570.39     51.72 o 
 -10   9   1     1439.45     1927.03     92.49 o 
  -9   9   1      354.20      399.72     39.47 o 
  -8   9   1     1746.50     1814.36     55.53 o 
  -7   9   1     3254.22     3553.37     99.28 o 
  -6   9   1       70.32       66.79     11.19 o 
  -5   9   1      988.25      959.92     28.03 o 
  -4   9   1     1918.53     2053.19     32.38 o 
  -3   9   1      985.32      993.65     19.25 o 
  -2   9   1       33.86       57.34      8.74 o 
  -1   9   1    12274.83    12007.99    160.42 o 
   0   9   1       34.37       31.39      7.29 o 
   1   9   1    26399.58    25421.79    364.00 o 
   2   9   1     1231.86     1328.22     29.18 o 
   3   9   1     4153.16     4137.27     60.80 o 
   4   9   1     1274.26     1327.53     26.89 o 
   5   9   1       53.42       52.10     10.79 o 
   6   9   1      933.87     1013.31     50.31 o 
   7   9   1     3567.96     3688.90    153.05 o 
   8   9   1        0.55       19.92     14.09 o 
   9   9   1      602.99      676.82     49.47 o 
  10   9   1       52.60       48.16     23.47 o 
  11   9   1        2.40        2.24     24.60 o 
  12   9   1      494.57      594.52     46.85 o 
 -11  10   1     3092.34     3650.56    191.35 o 
 -10  10   1      528.95      490.90     43.86 o 
  -9  10   1      737.61      800.93     56.30 o 
  -8  10   1     2953.78     3368.68    139.16 o 
  -7  10   1        6.68       33.86     23.66 o 
  -6  10   1     4313.69     4235.56    107.77 o 
  -5  10   1     3646.02     3728.93     90.84 o 
  -4  10   1     1095.03     1074.77     41.29 o 
  -3  10   1     3497.03     3478.00     50.40 o 
  -2  10   1     2310.06     2080.98     34.95 o 
  -1  10   1     1335.40     1415.78     44.91 o 
   0  10   1     9703.09    10022.49    148.61 o 
   1  10   1     1199.16     1174.99     33.32 o 
   2  10   1     4004.16     3689.78     57.14 o 
   3  10   1     2750.60     2665.89     58.70 o 
   4  10   1     1476.62     1464.53     44.91 o 
   5  10   1     1517.85     1488.43    106.43 o 
   6  10   1     3506.04     3425.50    184.87 o 
   7  10   1       86.92       76.13     20.34 o 
   8  10   1     1675.44     1744.50     59.45 o 
   9  10   1     1294.45     1346.16     75.38 o 
  10  10   1     2404.88     2102.76    129.06 o 
  11  10   1     3871.67     3643.08    208.37 o 
 -11  11   1       65.21      116.53     38.06 o 
 -10  11   1        0.84      -35.35     23.57 o 
  -9  11   1       11.30       62.85     23.57 o 
  -8  11   1        2.35      -17.96     19.08 o 
  -7  11   1       52.77      122.70     28.15 o 
  -6  11   1      359.20      295.34     49.71 o 
  -5  11   1       10.85       15.44     12.95 o 
  -4  11   1      590.79      605.08     19.68 o 
  -3  11   1     1119.68     1060.08     39.20 o 
  -2  11   1     1026.28     1033.46     30.41 o 
  -1  11   1       57.71       58.09     10.58 o 
   0  11   1      247.37      210.56      9.52 o 
   1  11   1      174.68      167.40     19.82 o 
   2  11   1      352.69      357.47     23.58 o 
   3  11   1       14.78       22.51     12.68 o 
   4  11   1       97.49      106.77     12.12 o 
   5  11   1      413.14      429.35     20.65 o 
   6  11   1      511.58      499.71     32.72 o 
   7  11   1      131.05      143.80     21.26 o 
   8  11   1     1840.63     2025.37     88.75 o 
   9  11   1        9.10       62.85     33.67 o 
  10  11   1      247.10      311.24     36.94 o 
  -9  12   1      171.36      151.13     33.57 o 
  -8  12   1     3103.36     3292.19    125.09 o 
  -7  12   1     1645.25     1895.91    136.92 o 
  -6  12   1     2659.89     2787.61     73.34 o 
  -5  12   1     3994.02     4495.52    177.06 o 
  -4  12   1     2115.65     2138.64     90.17 o 
  -3  12   1     3747.87     3927.63    126.96 o 
  -2  12   1     1032.89     1054.32     85.36 o 
  -1  12   1       45.44       72.27     14.80 o 
   0  12   1       58.82      116.09     11.02 o 
   1  12   1        2.88       -0.57      6.99 o 
   2  12   1     3804.42     3722.60     78.08 o 
   3  12   1     3464.28     3628.93    100.85 o 
   4  12   1     1427.42     1482.02     57.10 o 
   5  12   1      403.61      419.31     23.14 o 
   6  12   1     1311.76     1478.02    101.89 o 
   7  12   1     1148.52     1260.29     49.45 o 
   8  12   1     3476.72     3821.85    137.58 o 
   9  12   1       66.07       24.85     42.13 o 
  10  12   1      683.81      645.67     40.33 o 
  -9  13   1      345.81      334.58     53.68 o 
  -8  13   1        9.16       -8.06     15.50 o 
  -7  13   1     1847.28     1707.21    132.16 o 
  -6  13   1     1911.12     2121.73     57.53 o 
  -5  13   1      543.43      661.69     34.93 o 
  -4  13   1     3234.13     3244.02     92.50 o 
  -3  13   1       10.08       14.93     13.16 o 
  -2  13   1     1372.16     1299.45     36.42 o 
  -1  13   1      415.21      409.39     15.29 o 
   0  13   1       20.45       13.94     15.65 o 
   1  13   1      254.12      297.12     28.63 o 
   2  13   1     1518.22     1526.22     44.66 o 
   3  13   1      105.26      121.66     18.94 o 
   4  13   1     3519.09     3369.75     72.80 o 
   5  13   1        2.99       -6.85     10.37 o 
   6  13   1     1013.70     1045.28     44.94 o 
   7  13   1      217.65      244.43     26.70 o 
   8  13   1      163.49      186.69     24.23 o 
   9  13   1      920.47      848.97     47.96 o 
  -7  14   1       54.31      130.73     41.95 o 
  -6  14   1     1087.02     1133.06     55.60 o 
  -5  14   1      440.52      485.74     25.95 o 
  -4  14   1      579.14      567.73     21.02 o 
  -3  14   1        2.20       38.75     10.64 o 
  -2  14   1      120.18      171.95     16.09 o 
  -1  14   1      198.54      165.80     16.13 o 
   0  14   1      198.74      283.47     25.07 o 
   1  14   1        0.44       -2.06     13.47 o 
   2  14   1      142.02      139.73     40.49 o 
   3  14   1       46.98       53.12     20.63 o 
   4  14   1     1224.59     1175.94     43.57 o 
   5  14   1       80.89       78.44     17.52 o 
   6  14   1     1276.05     1452.01    116.16 o 
   7  14   1       50.24       99.42     53.54 o 
  -6  15   1     1010.70     1188.77     78.09 o 
  -5  15   1      890.48      911.37     93.15 o 
  -4  15   1     4665.80     4803.83    174.18 o 
  -3  15   1      297.28      235.48     28.05 o 
  -2  15   1     1124.80      966.34     69.25 o 
  -1  15   1      416.51      421.08     34.08 o 
   0  15   1        0.03       -4.95     13.97 o 
   1  15   1     1846.12     1962.41     68.75 o 
   2  15   1     2838.30     3085.10    142.37 o 
   3  15   1      314.89      375.38     23.33 o 
   4  15   1     4699.77     4332.06    196.41 o 
   5  15   1      142.62      165.56     26.23 o 
   6  15   1     1438.36     1368.12     64.20 o 
  -3  16   1     1655.08     1464.47     67.85 o 
  -2  16   1      179.57      241.67     30.07 o 
  -1  16   1      332.29      345.07     29.99 o 
   0  16   1      175.68      142.31     25.95 o 
   1  16   1      282.78      292.00     28.33 o 
   2  16   1      179.56      204.31     35.01 o 
   3  16   1     2386.50     2235.74     95.43 o 
 -14   0   2     1939.39     1827.90    105.77 o 
 -13   0   2      404.27      396.72     35.16 o 
 -12   0   2      314.20      391.77     39.56 o 
 -11   0   2     6417.99     6930.58    246.15 o 
 -10   0   2      915.06      832.26     46.01 o 
  -9   0   2    11004.95    10832.25    364.55 o 
  -8   0   2     9140.51     9608.63    409.91 o 
  -7   0   2      910.56     1120.32     35.00 o 
  -6   0   2       11.20       19.46      9.94 o 
  -5   0   2      616.67      777.79     20.58 o 
  -4   0   2     1765.22     1991.96     42.94 o 
  -3   0   2       81.60       94.19     15.83 o 
  -2   0   2    15546.26    14564.27    394.33 o 
  -1   0   2    42033.77     4937.18   6047.45 o 
   2   0   2      206.65      277.56     10.75 o 
   3   0   2    43154.28    46318.16    814.58 o 
   4   0   2    14170.96    13940.51    240.14 o 
   5   0   2    18918.15    20682.37    668.64 o 
   6   0   2     9370.46     9547.69    200.25 o 
   7   0   2      641.25      600.25     90.62 o 
   8   0   2     8037.30     9347.30    310.40 o 
   9   0   2      167.76      205.56     30.58 o 
  10   0   2     1763.27     1918.15     86.60 o 
  11   0   2     3098.73     3305.27    140.56 o 
  12   0   2     1461.47     1501.22     81.27 o 
  13   0   2     1610.53     1544.06     95.67 o 
  14   0   2     1534.01     1562.11    101.28 o 
 -14   1   2       49.27      104.61     27.28 o 
 -13   1   2       17.61       37.68     22.94 o 
 -12   1   2       92.26       85.77     18.99 o 
 -11   1   2      236.02      208.16     24.04 o 
 -10   1   2      346.64      338.79     22.48 o 
  -9   1   2     2992.21     2909.83    110.87 o 
  -8   1   2       84.82      154.03     13.92 o 
  -7   1   2     1335.03      920.69     21.51 o 
  -6   1   2      531.84      611.28     17.67 o 
  -5   1   2     1008.42     1150.32     21.09 o 
  -4   1   2     6824.67     6101.85    139.14 o 
  -3   1   2     4527.18     5173.67    107.99 o 
  -2   1   2      483.18      470.73      9.02 o 
  -1   1   2     1877.13     1182.16    154.96 o 
   0   1   2     1362.05      299.85    141.34 o 
   1   1   2     2596.91     2122.91    249.95 o 
   2   1   2      553.73      461.42      7.27 o 
   3   1   2     9348.71     9460.87    115.61 o 
   4   1   2      181.12      341.20      8.30 o 
   5   1   2     1060.50     1118.17     29.25 o 
   6   1   2      506.96      498.26     15.07 o 
   7   1   2     5895.35     5665.32    158.25 o 
   8   1   2      306.75      353.64     25.21 o 
   9   1   2        3.99       -8.12     14.45 o 
  10   1   2     1306.48     1306.05     46.91 o 
  11   1   2     1327.44     1242.02     46.74 o 
  12   1   2     2226.83     2090.76    114.00 o 
  13   1   2      319.39      343.34     29.52 o 
  14   1   2      211.83      257.09     27.27 o 
 -14   2   2      623.80      691.97     55.37 o 
 -13   2   2     1261.01     1174.65     75.80 o 
 -12   2   2        5.34       10.39     20.96 o 
 -11   2   2     3680.85     3833.65    110.87 o 
 -10   2   2      122.45      107.28     19.73 o 
  -9   2   2     6545.05     6379.06    275.88 o 
  -8   2   2     2159.17     2382.89     69.35 o 
  -7   2   2     1903.11     1986.32     34.49 o 
  -6   2   2        7.88       45.80      4.62 o 
  -5   2   2     2005.00     1859.29     30.02 o 
  -4   2   2     2544.13     2701.69     37.51 o 
  -3   2   2    21846.68    22433.85    295.42 o 
  -2   2   2     1250.69     1236.10     32.01 o 
  -1   2   2      673.13      687.24     15.23 o 
   0   2   2    25152.20    25055.47   1518.15 o 
   1   2   2     2708.62     2575.14     53.69 o 
   2   2   2     3679.03     3302.84     38.23 o 
   3   2   2      147.35      159.27      5.39 o 
   4   2   2     1652.71     1670.57     34.37 o 
   5   2   2     6006.90     5885.06    106.32 o 
   6   2   2     8068.68     7637.64    169.81 o 
   7   2   2    14873.73    14659.38    472.35 o 
   8   2   2     6411.76     6587.02    306.79 o 
   9   2   2     2881.68     3086.84    160.29 o 
  10   2   2      147.71      139.20     17.48 o 
  11   2   2      535.99      528.31     43.11 o 
  12   2   2     1016.10     1003.63     43.89 o 
  13   2   2      423.87      373.04     29.68 o 
  14   2   2     1768.51     1956.50    130.93 o 
 -14   3   2       33.52       14.12     21.46 o 
 -13   3   2      260.30      257.69     47.65 o 
 -12   3   2     3598.05     3575.28    104.52 o 
 -11   3   2      766.07      849.30     35.15 o 
 -10   3   2     3376.65     3526.34    205.05 o 
  -9   3   2     6799.29     6006.84    917.78 o 
  -8   3   2      313.76      356.31     18.76 o 
  -7   3   2     6675.68     6185.99    125.30 o 
  -6   3   2     6460.20     6036.34    130.73 o 
  -5   3   2     3759.98     4132.12     64.72 o 
  -4   3   2    33996.91    33287.45    533.77 o 
  -3   3   2      685.83      653.90     11.39 o 
  -2   3   2    25877.98    27240.55    385.02 o 
  -1   3   2    32311.79    32241.08    431.22 o 
   0   3   2     3093.35     3165.64     40.56 o 
   1   3   2     7393.84     8262.31    101.58 o 
   2   3   2     5299.06     5931.63     75.94 o 
   3   3   2     6720.18     6851.04     82.52 o 
   4   3   2     7324.31     6796.40     90.53 o 
   5   3   2     2950.33     2842.90     76.83 o 
   6   3   2     1363.56     1481.87     28.12 o 
   7   3   2    27462.30    25720.48    508.94 o 
   8   3   2      753.83      740.31     34.50 o 
   9   3   2     6326.95     6628.26    165.02 o 
  10   3   2      761.48      804.26     33.12 o 
  11   3   2      319.13      358.36     24.12 o 
  12   3   2     3197.31     2973.30     99.19 o 
  13   3   2     1714.75     1989.47     78.50 o 
  14   3   2     2092.08     1986.76    141.59 o 
 -14   4   2      110.20       88.05     35.40 o 
 -13   4   2       38.07       38.49     37.64 o 
 -12   4   2       16.56       13.79     24.97 o 
 -11   4   2        4.52       26.68     27.73 o 
 -10   4   2        1.68       -4.23     14.06 o 
  -9   4   2        3.53        8.55     12.91 o 
  -8   4   2     2351.64     2473.34    111.67 o 
  -7   4   2      904.55     1043.48     36.93 o 
  -6   4   2      367.83      345.04      9.21 o 
  -5   4   2     1103.25     1285.19     42.38 o 
  -4   4   2      130.22      149.13      6.05 o 
  -3   4   2     1123.12     1421.76     28.10 o 
  -2   4   2      186.56       81.38      3.15 o 
  -1   4   2     1706.41     1918.49     46.56 o 
   0   4   2     1718.94     1520.85     50.90 o 
   1   4   2        3.95        8.57      3.84 o 
   2   4   2      176.21      283.54      8.94 o 
   3   4   2     2051.33     2378.53     34.26 o 
   4   4   2       37.77       41.68      3.39 o 
   5   4   2        5.99       21.58      4.35 o 
   6   4   2       81.49       58.34      7.11 o 
   7   4   2        5.36       -4.41      3.77 o 
   8   4   2      154.48      162.70     24.06 o 
   9   4   2     3926.87     3623.16    231.17 o 
  10   4   2      746.64      905.33     84.87 o 
  11   4   2      109.32      139.70     37.78 o 
  12   4   2     1138.27     1105.24     82.81 o 
  13   4   2        8.30        1.71     24.97 o 
  14   4   2        7.26      -40.50     42.65 o 
 -14   5   2      130.09      162.40     29.08 o 
 -13   5   2       93.49       71.43     21.56 o 
 -12   5   2     2774.28     2595.25    121.77 o 
 -11   5   2      292.98      340.89     39.00 o 
 -10   5   2     3871.60     4145.66    120.75 o 
  -9   5   2     2185.84     2434.80     71.97 o 
  -8   5   2      141.09      135.06     10.01 o 
  -7   5   2     2087.21     1850.36     76.24 o 
  -6   5   2     4617.63     4864.65    127.38 o 
  -5   5   2     6952.48     7176.14    109.13 o 
  -4   5   2    34186.67    35841.50    505.55 o 
  -3   5   2      548.56      366.68      8.00 o 
  -2   5   2    13993.27    14863.83    229.38 o 
  -1   5   2     3573.90     3981.11     46.63 o 
   0   5   2     7243.94     7660.52     93.68 o 
   1   5   2    16062.96    16009.81    594.94 o 
   2   5   2      261.64      294.03     12.79 o 
   3   5   2       87.36      104.89      4.70 o 
   4   5   2     1609.59     1602.84     38.79 o 
   5   5   2     8562.31     8681.04    405.52 o 
   6   5   2     5852.16     6271.27    381.54 o 
   7   5   2    21906.95    22623.29    698.13 o 
   8   5   2     2254.33     2100.74     60.32 o 
   9   5   2     2364.23     2495.90    249.47 o 
  10   5   2     1095.46     1128.18     40.46 o 
  11   5   2        3.42      -21.21     19.93 o 
  12   5   2     1140.05     1266.86     50.58 o 
  13   5   2     1332.12     1475.88     87.91 o 
 -13   6   2     1556.54     1507.25     69.02 o 
 -12   6   2      729.36      701.34     36.50 o 
 -11   6   2     2207.36     2213.86     77.63 o 
 -10   6   2       48.20       72.56     49.85 o 
  -9   6   2     2220.35     2398.88    173.67 o 
  -8   6   2     2575.72     2680.56     70.40 o 
  -7   6   2      789.66      810.32     41.23 o 
  -6   6   2       95.86      102.18     22.65 o 
  -5   6   2     9029.10     8117.25    166.55 o 
  -4   6   2     1142.07     1262.08     46.16 o 
  -3   6   2    22992.37    22668.19    381.78 o 
  -2   6   2     9426.39    10127.78    131.29 o 
  -1   6   2     4058.06     4337.46     60.00 o 
   0   6   2     3403.85     2796.50     40.57 o 
   1   6   2       27.60        1.69      3.66 o 
   2   6   2     1611.75     1219.02     61.98 o 
   3   6   2     5686.83     5218.73     89.94 o 
   4   6   2      675.36      689.48     23.15 o 
   5   6   2    10645.11    10788.91    459.77 o 
   6   6   2     4392.23     3909.58     59.69 o 
   7   6   2     6925.72     7093.93    154.12 o 
   8   6   2    10460.13    10387.00    265.43 o 
   9   6   2        9.54       12.68     13.77 o 
  10   6   2      332.99      342.16     23.47 o 
  11   6   2      782.08      750.99    140.33 o 
  12   6   2      243.52      314.24     41.90 o 
  13   6   2     1366.41     1213.46     81.55 o 
 -13   7   2      137.84      191.63     41.43 o 
 -12   7   2       55.33       88.08     20.45 o 
 -11   7   2     2981.34     3266.65    144.12 o 
 -10   7   2        1.27       16.20     18.87 o 
  -9   7   2      612.99      654.82     27.53 o 
  -8   7   2      326.76      298.64     31.43 o 
  -7   7   2     1415.77     1322.05     63.61 o 
  -6   7   2      306.95      280.94     23.94 o 
  -5   7   2      150.03      145.08      8.79 o 
  -4   7   2       30.31       48.99     12.64 o 
  -3   7   2       28.77       15.80      6.32 o 
  -2   7   2      421.63      381.13     15.53 o 
  -1   7   2       30.73       49.07      7.03 o 
   0   7   2     5110.36     5349.58     66.23 o 
   1   7   2     4037.16     3827.03     57.35 o 
   2   7   2     1219.50     1440.15     68.48 o 
   3   7   2     2196.99     2312.78     45.56 o 
   4   7   2      401.53      451.70     16.84 o 
   5   7   2      611.77      706.88     24.32 o 
   6   7   2     1707.72     1569.83     45.78 o 
   7   7   2      531.06      525.25     31.80 o 
   8   7   2       36.11       27.82     11.64 o 
   9   7   2      223.29      267.37     18.57 o 
  10   7   2      108.81      106.62     15.56 o 
  11   7   2      271.65      240.73     34.42 o 
  12   7   2      239.37      214.73     36.57 o 
  13   7   2       18.94       33.11     41.99 o 
 -12   8   2      110.11       68.55     38.25 o 
 -11   8   2     6163.52     6667.04    293.57 o 
 -10   8   2     1422.69     1414.13    156.46 o 
  -9   8   2      265.57      326.47     35.91 o 
  -8   8   2      808.12      920.41     51.91 o 
  -7   8   2      350.38      343.63     47.96 o 
  -6   8   2     1849.57     1798.68     51.66 o 
  -5   8   2     2660.36     2549.56     54.85 o 
  -4   8   2      795.60      851.45     17.76 o 
  -3   8   2     6041.82     6102.32    113.98 o 
  -2   8   2     3598.56     3246.22     52.46 o 
  -1   8   2     2174.21     2307.87     33.36 o 
   0   8   2    16124.28    15356.30    222.91 o 
   1   8   2     6381.41     5885.24    122.94 o 
   2   8   2    15432.67    14421.61    326.85 o 
   3   8   2     6029.34     5713.19     96.28 o 
   4   8   2      915.30      776.73     16.82 o 
   5   8   2     1203.48     1196.70     45.66 o 
   6   8   2     4123.19     3894.18    128.50 o 
   7   8   2     2137.86     2087.02    117.56 o 
   8   8   2     2821.42     2965.97     74.95 o 
   9   8   2       36.38       40.31     20.11 o 
  10   8   2      400.49      506.52     45.73 o 
  11   8   2      488.06      733.40     55.65 o 
  12   8   2       93.13       84.36     28.90 o 
 -12   9   2     1016.33     1021.45     82.21 o 
 -11   9   2       36.75       78.84     34.88 o 
 -10   9   2      915.98      946.26     57.61 o 
  -9   9   2      778.05      783.16     31.37 o 
  -8   9   2      320.08      345.97     21.18 o 
  -7   9   2     1142.91     1326.59     55.13 o 
  -6   9   2     3591.33     3690.14    101.89 o 
  -5   9   2     1140.02     1109.87     27.13 o 
  -4   9   2      652.49      715.71     15.68 o 
  -3   9   2     1473.19     1584.24     24.31 o 
  -2   9   2      890.72      854.58     13.70 o 
  -1   9   2     2779.02     2950.65     44.53 o 
   0   9   2      203.55      244.55      9.58 o 
   1   9   2     4049.41     4037.93     59.08 o 
   2   9   2     7606.18     7688.27    115.61 o 
   3   9   2     1038.44      906.23     43.93 o 
   4   9   2     3057.13     3216.90     52.02 o 
   5   9   2      222.52      219.98     10.79 o 
   6   9   2      381.32      465.10     43.12 o 
   7   9   2      492.69      540.31     28.41 o 
   8   9   2     1222.55     1141.23     41.79 o 
   9   9   2     1165.19     1173.10    153.56 o 
  10   9   2      619.36      566.93     43.68 o 
  11   9   2     1031.35     1134.52     78.18 o 
  12   9   2     1189.18     1400.59     91.47 o 
 -11  10   2     1483.42     1760.94    100.35 o 
 -10  10   2      276.42      317.23     34.88 o 
  -9  10   2     1611.76     1868.67     99.32 o 
  -8  10   2      351.50      448.35     38.34 o 
  -7  10   2      160.88      182.69     21.79 o 
  -6  10   2      158.10      178.32     15.75 o 
  -5  10   2       97.85      136.90     11.68 o 
  -4  10   2       12.55       12.16      8.32 o 
  -3  10   2      635.61      759.07     31.51 o 
  -2  10   2     2263.50     2373.30     44.03 o 
  -1  10   2     1254.95     1216.15     20.39 o 
   0  10   2     2257.96     2369.07     58.89 o 
   1  10   2      134.06      104.24     18.06 o 
   2  10   2     3627.68     3606.71    355.15 o 
   3  10   2     1455.25     1507.74     58.27 o 
   4  10   2       53.11       62.98      9.20 o 
   5  10   2      570.33      631.61     32.44 o 
   6  10   2      442.49      483.48     24.23 o 
   7  10   2      374.75      382.61     28.04 o 
   8  10   2     1404.57     1383.56     54.95 o 
   9  10   2      698.30      615.14     34.79 o 
  10  10   2        5.44      -36.89     24.60 o 
  11  10   2        0.39      -56.96     39.09 o 
 -11  11   2       32.06       -4.49     35.91 o 
 -10  11   2      750.71      787.74     58.45 o 
  -9  11   2     2287.80     2215.92    126.07 o 
  -8  11   2       49.22        4.49     25.81 o 
  -7  11   2     6417.50     7161.02    271.59 o 
  -6  11   2     2189.75     2171.41     80.38 o 
  -5  11   2      436.95      381.55     19.80 o 
  -4  11   2     2324.21     2509.42     49.37 o 
  -3  11   2      419.23      426.86     13.04 o 
  -2  11   2     5424.28     5305.61    148.24 o 
  -1  11   2     1500.45     1422.65     28.49 o 
   0  11   2       28.52       20.19      5.22 o 
   1  11   2     7048.46     7229.39    156.99 o 
   2  11   2     5286.43     4953.83    104.50 o 
   3  11   2      617.32      562.05     17.04 o 
   4  11   2     1607.58     1745.64     43.47 o 
   5  11   2      260.28      278.08     12.60 o 
   6  11   2      763.20      723.47     29.41 o 
   7  11   2     1553.05     1607.87    111.04 o 
   8  11   2      143.89      102.58     38.81 o 
   9  11   2     3688.79     3801.04    234.79 o 
  10  11   2     3101.80     3006.66    177.32 o 
 -10  12   2       13.04       -8.98     31.33 o 
  -9  12   2      161.62      165.63     32.45 o 
  -8  12   2     1067.83     1085.80     62.94 o 
  -7  12   2      294.91      306.51     22.15 o 
  -6  12   2     1176.10     1121.34     65.37 o 
  -5  12   2      736.03      703.48     51.25 o 
  -4  12   2     2635.38     2726.08     75.34 o 
  -3  12   2      205.15      174.10     12.12 o 
  -2  12   2      290.76      258.86     17.72 o 
  -1  12   2        9.46       25.42     17.26 o 
   0  12   2      441.62      438.62     19.20 o 
   1  12   2      242.58      304.79     20.61 o 
   2  12   2      100.69      110.82     14.81 o 
   3  12   2      448.13      464.61     17.83 o 
   4  12   2     1264.48     1485.45     55.86 o 
   5  12   2      228.58      220.60     31.61 o 
   6  12   2      199.38      199.66     39.14 o 
   7  12   2      557.36      583.11     45.36 o 
   8  12   2      110.63      115.80     38.39 o 
   9  12   2     1300.22     1516.54     66.90 o 
  -9  13   2      287.80      216.39     35.30 o 
  -8  13   2       36.91       44.64     19.74 o 
  -7  13   2      940.00      940.20     67.94 o 
  -6  13   2     2487.93     2490.88     95.51 o 
  -5  13   2      665.15      719.80     33.39 o 
  -4  13   2     3064.37     3244.18    110.31 o 
  -3  13   2       20.52       27.48     13.42 o 
  -2  13   2     3029.54     2963.03    104.76 o 
  -1  13   2      361.41      322.84     19.08 o 
   0  13   2       20.99       12.23      9.84 o 
   1  13   2      628.89      702.80     27.31 o 
   2  13   2       66.13       15.92     16.10 o 
   3  13   2      138.53      149.06     21.27 o 
   4  13   2      167.27      254.07     18.40 o 
   5  13   2      390.92      369.68     27.42 o 
   6  13   2      680.14      599.93     34.45 o 
   7  13   2     1713.85     1938.27     80.31 o 
   8  13   2      164.17      209.20     39.75 o 
  -8  14   2      514.58      505.30     38.81 o 
  -7  14   2      207.99      254.66     18.00 o 
  -6  14   2     1370.99     1379.50     62.33 o 
  -5  14   2     3174.58     3630.97    172.81 o 
  -4  14   2      344.14      458.46     22.60 o 
  -3  14   2     4970.90     4955.41    111.08 o 
  -2  14   2     1256.17     1249.83     32.21 o 
  -1  14   2      492.24      475.15     23.42 o 
   0  14   2      451.13      477.39     30.01 o 
   1  14   2      664.10      794.41     53.58 o 
   2  14   2      662.14      954.12     48.16 o 
   3  14   2     2260.45     2479.67    131.73 o 
   4  14   2      441.19      427.63     39.89 o 
   5  14   2     3908.92     4101.25    389.33 o 
   6  14   2      666.74      743.38     87.16 o 
   7  14   2       35.12       18.00     18.08 o 
  -6  15   2      119.90      129.82     19.48 o 
  -5  15   2       93.53      111.05     34.51 o 
  -4  15   2       47.86       -2.34     26.93 o 
  -3  15   2       29.35       28.34     27.47 o 
  -2  15   2       87.40       67.37     14.67 o 
  -1  15   2       76.98       41.14     14.42 o 
   0  15   2        4.82       22.06     31.08 o 
   1  15   2        0.06       26.64     15.63 o 
   2  15   2      221.44      272.85     19.36 o 
   3  15   2       49.98       52.42     13.90 o 
   4  15   2      439.30      387.48     34.63 o 
   5  15   2       43.76       54.11     17.16 o 
  -3  16   2      295.54      280.00    113.54 o 
  -2  16   2       26.72       10.18     24.19 o 
  -1  16   2       13.56       37.78     43.68 o 
   0  16   2     1914.36     2223.33    130.65 o 
   1  16   2     1059.66     1118.08     73.84 o 
   2  16   2     2121.03     2364.44    106.57 o 
   3  16   2     2347.12     2424.67    189.48 o 
 -14   1   3      285.46      270.01     25.72 o 
 -13   1   3       43.82       35.23     18.93 o 
 -12   1   3     2265.93     2269.01     83.14 o 
 -11   1   3      114.84      115.30     23.52 o 
 -10   1   3    15994.27    15621.73    604.64 o 
  -9   1   3     7844.01     7530.36    161.27 o 
  -8   1   3     1579.43     1207.12     38.91 o 
  -7   1   3     1157.40     1095.00     30.91 o 
  -6   1   3      355.08      232.62     18.59 o 
  -5   1   3       64.00       62.38      4.30 o 
  -4   1   3    17021.34    17202.43    389.72 o 
  -3   1   3     5491.63     5389.04     83.19 o 
  -2   1   3     8583.02     8259.11    128.38 o 
  -1   1   3     5199.33     4785.08    108.10 o 
   0   1   3      574.19      496.84     23.59 o 
   1   1   3    12508.88    11489.25    141.14 o 
   2   1   3    37135.19    36956.29    439.22 o 
   3   1   3      156.16      146.38      9.84 o 
   4   1   3    29322.40    27821.76    322.03 o 
   5   1   3      206.10      219.21      9.49 o 
   6   1   3     3476.30     3135.73     51.50 o 
   7   1   3     5706.36     5076.21    165.35 o 
   8   1   3     4131.19     3899.32    178.00 o 
   9   1   3     4148.97     4699.86    126.26 o 
  10   1   3        2.22        9.10     18.97 o 
  11   1   3      166.90      130.98     28.43 o 
  12   1   3     2649.61     2773.52     91.80 o 
  13   1   3     2403.30     2558.26    109.47 o 
  14   1   3     1059.12      938.12     73.13 o 
 -14   2   3      205.00      259.85     37.27 o 
 -13   2   3      211.58      273.43     27.59 o 
 -12   2   3       64.75       80.22     65.56 o 
 -11   2   3     2672.39     2574.03    164.20 o 
 -10   2   3     4861.99     4837.81    136.83 o 
  -9   2   3      197.96      166.22     26.38 o 
  -8   2   3     4917.61     5084.07    105.93 o 
  -7   2   3      971.35     1146.05     30.10 o 
  -6   2   3     5166.06     5257.47    104.10 o 
  -5   2   3    17532.39    19517.99    322.30 o 
  -4   2   3     1452.92     1633.65     40.90 o 
  -3   2   3    20014.93    20663.02    303.36 o 
  -2   2   3      322.71      566.20     15.02 o 
  -1   2   3        4.01        8.83      3.99 o 
   0   2   3     2118.28     2476.86     44.42 o 
   1   2   3    17390.89    17386.07    265.88 o 
   2   2   3    17892.97    18621.04    204.01 o 
   3   2   3     1545.87     1605.60     22.26 o 
   4   2   3     4797.12     5328.44     79.65 o 
   5   2   3      839.67      729.39     22.57 o 
   6   2   3     8550.99     9325.85    246.48 o 
   7   2   3       31.71       59.30      8.02 o 
   8   2   3     7798.23     7695.28    249.24 o 
   9   2   3     1242.14     1311.38     46.31 o 
  10   2   3      567.34      632.64     82.77 o 
  11   2   3      384.84      432.06     67.90 o 
  12   2   3        0.15       21.76     17.95 o 
  13   2   3     2948.52     2968.82    118.67 o 
  14   2   3      958.89      943.44     47.79 o 
 -14   3   3      416.28      377.99     29.97 o 
 -13   3   3       69.11       72.42     20.44 o 
 -12   3   3     1407.44     1446.14     76.31 o 
 -11   3   3       30.40       -9.78     15.33 o 
 -10   3   3     5446.55     5650.98    133.84 o 
  -9   3   3      432.12      381.83     34.28 o 
  -8   3   3     3457.29     3217.51     68.62 o 
  -7   3   3        9.55       18.72      6.30 o 
  -6   3   3      299.10      294.14      8.27 o 
  -5   3   3     6140.39     7139.96    142.00 o 
  -4   3   3     2962.04     3180.81     49.97 o 
  -3   3   3     4866.41     5651.32     90.00 o 
  -2   3   3    12944.14    13747.01    184.86 o 
  -1   3   3    10556.84    10823.92    133.66 o 
   0   3   3     3445.98     3376.01    109.79 o 
   1   3   3      651.82      971.18     27.28 o 
   2   3   3     2401.43     2279.46     25.64 o 
   3   3   3     1690.71     1483.66     24.15 o 
   4   3   3     4804.81     5187.34     68.79 o 
   5   3   3     3056.83     3329.91     70.89 o 
   6   3   3     1369.56     1209.26     31.58 o 
   7   3   3     2341.99     2410.52    109.64 o 
   8   3   3     8121.40     7772.46    212.11 o 
   9   3   3      202.21      257.81     26.90 o 
  10   3   3      117.03      165.46     18.10 o 
  11   3   3     1472.03     1386.57     73.70 o 
  12   3   3        3.20       -8.82     18.23 o 
  13   3   3      373.36      351.09     41.29 o 
  14   3   3      142.13      201.21     28.31 o 
 -14   4   3      193.26      207.86     22.85 o 
 -13   4   3     2235.73     2205.82     82.56 o 
 -12   4   3       77.24       55.21     19.50 o 
 -11   4   3     2350.56     2250.97     73.57 o 
 -10   4   3     1223.75     1209.93     30.48 o 
  -9   4   3    12499.24    11433.48   2019.76 o 
  -8   4   3     2533.85     2590.91    297.54 o 
  -7   4   3     3286.87     3264.43     83.13 o 
  -6   4   3      587.69      531.21     19.47 o 
  -5   4   3    25077.71    25194.90    376.56 o 
  -4   4   3      375.55      298.11      8.90 o 
  -3   4   3    77642.02    75955.02   1021.15 o 
  -2   4   3     3404.39     3707.73     51.42 o 
  -1   4   3    24093.52    24302.55   1139.40 o 
   0   4   3      429.62      583.78     11.39 o 
   1   4   3     5976.82     6271.15     74.81 o 
   2   4   3      220.35      183.94      5.47 o 
   3   4   3      703.65      566.76     13.76 o 
   4   4   3     1045.39      938.80     17.44 o 
   5   4   3     9125.18     8448.77    143.59 o 
   6   4   3    11391.22    11578.56    520.07 o 
   7   4   3      539.19      570.59     63.96 o 
   8   4   3    12230.53    11613.65    333.69 o 
   9   4   3     1605.10     1577.63     74.91 o 
  10   4   3     1290.70     1262.55     62.57 o 
  11   4   3     1271.22     1243.98     47.35 o 
  12   4   3     1825.27     1822.27     66.36 o 
  13   4   3     3338.54     3188.13    119.79 o 
 -14   5   3      408.24      265.59     24.89 o 
 -13   5   3       36.09       -1.12     34.60 o 
 -12   5   3      826.92      787.75     57.56 o 
 -11   5   3     1008.44     1055.99     41.81 o 
 -10   5   3     1728.61     1685.02    144.45 o 
  -9   5   3      414.02      482.12     24.64 o 
  -8   5   3       51.44       44.57     11.09 o 
  -7   5   3     1758.82     1505.54     55.76 o 
  -6   5   3     2906.66     2977.05     76.00 o 
  -5   5   3     1193.49     1230.65     28.03 o 
  -4   5   3     5238.71     5216.27    116.08 o 
  -3   5   3      495.60      484.77      9.60 o 
  -2   5   3    12854.79    12766.33    198.18 o 
  -1   5   3     3019.89     2943.15     65.60 o 
   0   5   3      690.85      634.00     11.29 o 
   1   5   3     3912.65     4728.70     64.73 o 
   2   5   3       18.21       38.66      4.66 o 
   3   5   3     1264.23     1244.02     29.47 o 
   4   5   3     6047.43     5906.01    209.69 o 
   5   5   3     2462.84     2503.35    133.01 o 
   6   5   3     2692.48     2526.86    135.03 o 
   7   5   3      285.50      219.66     27.49 o 
   8   5   3      780.20      815.47     33.77 o 
   9   5   3     1087.49     1047.17     70.19 o 
  10   5   3       52.68       71.75     15.15 o 
  11   5   3     1819.85     1701.85     63.66 o 
  12   5   3     1227.23     1186.81     93.76 o 
  13   5   3      739.63      670.56     59.20 o 
 -13   6   3      107.52      119.40     22.62 o 
 -12   6   3      875.24      716.63     66.12 o 
 -11   6   3     1740.17     1586.94     60.17 o 
 -10   6   3     2096.86     2212.32    136.17 o 
  -9   6   3     1002.74      939.83     75.24 o 
  -8   6   3      357.15      318.11     26.39 o 
  -7   6   3      473.43      427.13     38.01 o 
  -6   6   3     1064.61     1074.37     48.71 o 
  -5   6   3     2523.47     2308.00     59.16 o 
  -4   6   3     1792.40     1696.94     42.57 o 
  -3   6   3    13078.28    12252.79    159.17 o 
  -2   6   3       17.11       20.15      3.34 o 
  -1   6   3    10611.40    11323.42    138.89 o 
   0   6   3     1071.21      852.47     16.92 o 
   1   6   3      164.64      152.44      5.81 o 
   2   6   3     1693.68     1520.67     62.27 o 
   3   6   3     1290.26     1137.78     17.53 o 
   4   6   3      421.59      406.04      8.20 o 
   5   6   3     1025.38      806.81     45.17 o 
   6   6   3     2299.70     2396.38     77.34 o 
   7   6   3      349.10      328.74     19.36 o 
   8   6   3     1240.27     1284.32     66.38 o 
   9   6   3        3.40       30.25     12.23 o 
  10   6   3      226.03      266.84     22.44 o 
  11   6   3      916.07      829.73     56.30 o 
  13   6   3     1731.04     1999.61    110.08 o 
 -13   7   3     1600.79     1541.81     98.01 o 
 -12   7   3     4272.07     3977.88    159.23 o 
 -11   7   3      202.42      236.18     25.43 o 
 -10   7   3     2741.38     2733.91     82.22 o 
  -9   7   3     3164.15     3543.82    101.95 o 
  -8   7   3     2676.48     2422.22    140.77 o 
  -7   7   3     3325.04     3489.23    108.68 o 
  -6   7   3     4066.16     4544.34    104.82 o 
  -5   7   3       85.68       74.49      7.79 o 
  -4   7   3     4988.42     5211.03    162.59 o 
  -3   7   3       14.30       15.52     11.82 o 
  -2   7   3     4885.95     4930.92     69.24 o 
  -1   7   3    10179.88    10698.65    145.71 o 
   0   7   3      777.81      720.15     18.45 o 
   1   7   3     3062.28     2393.52     58.94 o 
   2   7   3     2940.12     2932.60     41.09 o 
   3   7   3     4934.12     4687.19    218.57 o 
   4   7   3    15599.66    15730.85    225.11 o 
   5   7   3     2899.46     3211.35    103.59 o 
   6   7   3     4842.08     5022.63    150.81 o 
   7   7   3     6006.07     6278.15    166.01 o 
   8   7   3      536.22      597.85     44.74 o 
   9   7   3     1292.90     1456.45     82.37 o 
  10   7   3       49.49      135.51     25.53 o 
  11   7   3      118.46       91.93     35.45 o 
  12   7   3     1302.62     1332.79     90.72 o 
 -13   8   3      498.23      360.81     38.34 o 
 -12   8   3      707.90      730.88     55.37 o 
 -11   8   3      629.30      651.55     34.07 o 
 -10   8   3      891.77     1123.35    100.82 o 
  -9   8   3      208.34      213.63     16.90 o 
  -8   8   3     2327.56     2330.43     70.81 o 
  -7   8   3      866.28      860.95     60.76 o 
  -6   8   3     1348.10     1309.93     68.26 o 
  -5   8   3       76.33       83.11      8.50 o 
  -4   8   3     1159.26     1085.71     32.46 o 
  -3   8   3      589.61      559.68     24.40 o 
  -2   8   3     2206.91     1991.79     37.10 o 
  -1   8   3       25.42       40.85      4.56 o 
   0   8   3     1445.48     1319.03     31.11 o 
   1   8   3        0.37        3.37      5.26 o 
   2   8   3       69.89      178.94     11.95 o 
   3   8   3      837.52      792.92     16.29 o 
   4   8   3      136.67      189.80      7.60 o 
   5   8   3      352.90      403.89     17.74 o 
   6   8   3      209.09      165.00     12.34 o 
   7   8   3     1303.16     1287.14     43.52 o 
   8   8   3        1.46        3.37     11.32 o 
   9   8   3       37.06       36.87     17.35 o 
  10   8   3      347.19      342.20     43.49 o 
  11   8   3       10.09       30.02     25.53 o 
  12   8   3       92.32      125.32     41.06 o 
 -12   9   3     2752.80     2460.30    137.95 o 
 -11   9   3      366.54      472.66     46.29 o 
 -10   9   3     1636.58     1794.79     89.41 o 
  -9   9   3      357.18      473.30     79.87 o 
  -8   9   3      234.81      270.51     16.47 o 
  -7   9   3     2952.83     3269.16    110.82 o 
  -6   9   3        4.05       37.45     13.64 o 
  -5   9   3      382.24      337.56     19.74 o 
  -4   9   3      167.60      168.93      8.41 o 
  -3   9   3      836.85      788.89     17.72 o 
  -2   9   3       51.50       75.17      6.44 o 
  -1   9   3     2610.29     2622.72     43.37 o 
   0   9   3      126.52       89.59      7.60 o 
   1   9   3    13626.96    13437.33    174.32 o 
   2   9   3     6380.06     6247.56     86.16 o 
   3   9   3     2539.83     2422.32    155.42 o 
   4   9   3     3737.47     3680.39     72.12 o 
   5   9   3       46.61       71.07     22.53 o 
   6   9   3     4562.08     4771.72    110.42 o 
   7   9   3     4918.72     5161.42    188.92 o 
   8   9   3       13.25       61.71     16.74 o 
   9   9   3      757.58      779.43     38.79 o 
  10   9   3       92.54      138.60     35.73 o 
  11   9   3        3.21      -21.14     26.75 o 
 -11  10   3      613.38      723.12     57.52 o 
 -10  10   3     1104.53      939.06     62.10 o 
  -9  10   3       16.80       30.39     27.03 o 
  -8  10   3     6516.89     6797.31    274.77 o 
  -7  10   3      527.89      584.60     48.02 o 
  -6  10   3     1683.78     1713.15    108.44 o 
  -5  10   3     3852.55     4030.01    120.11 o 
  -4  10   3     4457.72     4371.36    103.83 o 
  -3  10   3      948.30     1006.34     21.04 o 
  -2  10   3      236.45      167.51     14.49 o 
  -1  10   3      204.41      214.32     24.11 o 
   0  10   3     8655.19     8614.42    165.28 o 
   1  10   3     2694.73     2575.43     60.14 o 
   2  10   3     7122.57     6781.86    115.05 o 
   3  10   3     8189.88     7800.91    206.50 o 
   4  10   3     2095.20     1933.50     49.42 o 
   5  10   3      403.73      478.58     30.80 o 
   6  10   3      640.03      590.16     24.38 o 
   7  10   3       17.07       10.64     14.19 o 
   8  10   3     2070.24     2118.86     84.54 o 
   9  10   3     1100.58     1054.81     42.10 o 
  10  10   3     3794.82     4406.04    218.84 o 
  11  10   3     2110.73     2096.59    130.84 o 
 -11  11   3       73.47       75.29     37.03 o 
 -10  11   3     1741.86     1954.43    119.33 o 
  -9  11   3     1399.48     1415.93     84.36 o 
  -8  11   3     3308.74     3452.76    160.02 o 
  -7  11   3      775.85      878.74     47.23 o 
  -6  11   3      328.72      256.53     22.45 o 
  -5  11   3     2939.05     2905.25     83.81 o 
  -4  11   3      264.21      252.22     25.96 o 
  -3  11   3      271.78      293.48     21.88 o 
  -2  11   3      453.40      461.10     16.52 o 
  -1  11   3      317.85      360.94     16.37 o 
   0  11   3      142.03      143.99      5.04 o 
   1  11   3       11.37       25.28      8.48 o 
   2  11   3        0.54       14.08      7.92 o 
   3  11   3      980.09      954.22     30.92 o 
   4  11   3      189.59      171.86     15.71 o 
   5  11   3       45.96       51.99     18.07 o 
   6  11   3       76.35       85.06     28.14 o 
   7  11   3      161.29      214.05     38.67 o 
   8  11   3     1991.55     2216.82     73.88 o 
   9  11   3      120.65      104.02     21.03 o 
  10  11   3     1063.93     1120.58     58.04 o 
 -10  12   3      142.49       93.99     34.70 o 
  -9  12   3      754.45      741.35     53.78 o 
  -8  12   3     1622.14     1758.79     95.39 o 
  -7  12   3      789.58      804.57     57.05 o 
  -6  12   3     1289.83     1362.74     51.94 o 
  -5  12   3     7077.26     7398.81    204.24 o 
  -4  12   3      176.44      224.40     13.52 o 
  -3  12   3     6246.34     6767.59    182.02 o 
  -2  12   3       84.57       91.89     11.12 o 
  -1  12   3     1691.68     1676.49     56.79 o 
   0  12   3     1033.48     1012.50     46.42 o 
   1  12   3        0.26       13.72      7.45 o 
   2  12   3     2929.68     2874.41    160.36 o 
   3  12   3     2140.30     2247.92     76.06 o 
   4  12   3      331.27      272.66     11.95 o 
   5  12   3       73.97      133.31     30.21 o 
   6  12   3      988.09     1155.87     47.79 o 
   7  12   3       97.12       89.96     23.03 o 
   8  12   3     2476.45     2642.09    125.69 o 
   9  12   3      117.11      194.09     42.93 o 
  -9  13   3     1030.27      989.98     76.78 o 
  -8  13   3       62.13       86.54     22.35 o 
  -7  13   3     2247.17     2030.79    149.31 o 
  -6  13   3     1889.46     2300.75     94.64 o 
  -5  13   3     1430.53     1417.84     51.34 o 
  -4  13   3     1755.91     1900.36     79.60 o 
  -3  13   3      102.82       60.39     14.68 o 
  -2  13   3      316.56      315.11     21.30 o 
  -1  13   3     2035.08     1980.12     45.53 o 
   0  13   3        7.58       31.93     12.33 o 
   1  13   3      727.98      688.74     45.09 o 
   2  13   3      525.54      556.41     36.66 o 
   3  13   3      692.30      826.49     41.13 o 
   4  13   3     1358.43     1174.45     53.19 o 
   5  13   3      101.14       81.17     15.95 o 
   6  13   3      422.63      369.70     28.73 o 
   7  13   3      780.72      827.34     43.23 o 
   8  13   3      181.37      170.43     24.14 o 
  -7  14   3       11.46       12.48     27.63 o 
  -6  14   3       43.38       70.80     14.25 o 
  -5  14   3      731.04      746.46     64.42 o 
  -4  14   3      113.16      174.27     16.13 o 
  -3  14   3      674.86      901.62     32.59 o 
  -2  14   3      103.71      129.26     16.49 o 
  -1  14   3     1496.17     1300.84    112.72 o 
   0  14   3      131.41      151.21     17.52 o 
   1  14   3      665.66      590.63     29.97 o 
   2  14   3      144.42      178.57     29.68 o 
   3  14   3       15.42       10.20     16.16 o 
   4  14   3       76.78       76.48     20.04 o 
   5  14   3       19.32        2.06     19.93 o 
   6  14   3      123.73      176.12     32.87 o 
   7  14   3       10.89       -0.91     21.42 o 
  -6  15   3      658.23      733.65     50.69 o 
  -5  15   3      935.35      920.59     46.18 o 
  -4  15   3     2235.94     2270.13     74.66 o 
  -3  15   3      154.81       75.50     15.82 o 
  -2  15   3      536.20      401.26     23.57 o 
  -1  15   3      389.72      338.24     50.83 o 
   0  15   3      156.42      144.96     16.54 o 
   1  15   3     3802.65     3850.97    118.07 o 
   2  15   3     1894.36     2085.24     70.13 o 
   3  15   3      375.26      523.76     26.75 o 
   4  15   3     1055.38      903.55     51.29 o 
   5  15   3       28.26       31.34     21.66 o 
  -3  16   3      156.23      118.60     24.17 o 
  -2  16   3       74.06       55.07     34.46 o 
  -1  16   3       88.14       66.00     25.75 o 
   0  16   3      291.01      225.05     19.91 o 
   1  16   3       27.01       69.42     18.45 o 
   2  16   3      434.27      460.84     31.55 o 
 -13   0   4     3023.63     3142.36    135.61 o 
 -12   0   4      873.56      809.62     54.99 o 
 -11   0   4    11339.76    11744.28    406.92 o 
 -10   0   4     2624.41     2518.57    114.14 o 
  -9   0   4    15782.15    15441.86    558.66 o 
  -8   0   4     8967.67     9133.06    342.11 o 
  -7   0   4       28.55      139.93     17.40 o 
  -6   0   4     4535.79     4806.05    159.66 o 
  -5   0   4     3766.06     3944.94    234.04 o 
  -4   0   4     4144.20     4033.99     95.47 o 
  -3   0   4    10388.40    11318.19    291.88 o 
  -2   0   4     6052.33     6917.35    179.89 o 
  -1   0   4     7087.70     7344.18    180.14 o 
   0   0   4      879.40      666.13     26.60 o 
   1   0   4    33096.14    33299.14    535.56 o 
   2   0   4    46585.96    46667.44    975.09 o 
   3   0   4    53011.90    54228.05    944.26 o 
   4   0   4     7394.62     8141.41    164.17 o 
   5   0   4    19020.85    19060.37    410.03 o 
   6   0   4     4665.53     4950.50    126.52 o 
   7   0   4     1960.72     1627.74     52.78 o 
   8   0   4     2966.88     3643.17    128.97 o 
   9   0   4      471.51      630.15     43.96 o 
  10   0   4     3193.64     3258.33    133.18 o 
  11   0   4      881.54     1014.35     53.87 o 
  12   0   4       56.34       74.72     24.13 o 
  13   0   4     1373.11     1384.98     87.07 o 
  14   0   4      659.45      542.15     54.06 o 
 -14   1   4       59.52       11.16     18.31 o 
 -13   1   4       68.57      136.31     19.06 o 
 -12   1   4      117.84      149.06     20.33 o 
 -11   1   4      138.00       64.24     26.63 o 
 -10   1   4       16.91       46.60     12.42 o 
  -9   1   4     5164.57     5120.02    142.82 o 
  -8   1   4       94.98      185.89      8.73 o 
  -7   1   4      487.33      329.90      9.73 o 
  -6   1   4        7.32       32.60      4.80 o 
  -5   1   4    11733.89    12992.42    206.37 o 
  -4   1   4     5165.25     5035.60     81.65 o 
  -3   1   4     1148.94     1339.25     25.32 o 
  -2   1   4     1564.71     1734.66     46.53 o 
  -1   1   4    15643.20    15495.30    286.48 o 
   0   1   4     4887.79     4822.57     56.03 o 
   1   1   4    17813.00    16968.63    186.10 o 
   2   1   4       17.52      127.23      7.49 o 
   3   1   4     3216.38     3313.37     40.07 o 
   4   1   4     3734.13     3550.51     45.45 o 
   5   1   4       59.11       94.73      5.31 o 
   6   1   4     1081.05      970.17     25.19 o 
   7   1   4      300.49      275.75     18.89 o 
   8   1   4      705.65      700.87     42.83 o 
   9   1   4       87.43       70.31     16.12 o 
  10   1   4       26.34       19.07     13.12 o 
  11   1   4       45.89       28.97     32.83 o 
  12   1   4     1686.96     1523.68    124.24 o 
  13   1   4      241.21      279.56     34.32 o 
  14   1   4     1166.30     1111.92     53.06 o 
 -14   2   4       42.74       44.19     35.30 o 
 -13   2   4     3205.01     3088.91    100.00 o 
 -12   2   4       60.24       47.01     22.88 o 
 -11   2   4     5042.74     5195.48    433.14 o 
 -10   2   4      988.61      934.77     77.52 o 
  -9   2   4    14131.28    14402.32    262.19 o 
  -8   2   4     1079.80     1126.10     24.64 o 
  -7   2   4      230.95      173.35      9.19 o 
  -6   2   4       86.15      118.51     11.18 o 
  -5   2   4     8533.80     8546.28    176.71 o 
  -4   2   4     1143.55     1399.62     40.97 o 
  -3   2   4    13400.78    13655.68    203.85 o 
  -2   2   4     7853.31     7853.18    125.88 o 
  -1   2   4     3590.10     3486.86     48.64 o 
   0   2   4     6593.72     6593.39     74.71 o 
   1   2   4     9938.62     9598.24     95.53 o 
   2   2   4     6397.71     6904.66     75.52 o 
   3   2   4    15897.77    16487.98    192.45 o 
   4   2   4      839.71      766.74     16.71 o 
   5   2   4    14641.68    14344.06    199.81 o 
   6   2   4      584.52      477.62     22.29 o 
   7   2   4      524.81      396.71     36.57 o 
   8   2   4     2764.22     2702.10    106.18 o 
   9   2   4      132.90      141.55     20.55 o 
  10   2   4     2096.14     2176.38     73.79 o 
  11   2   4      286.95      286.78     22.80 o 
  12   2   4      699.07      677.20     56.86 o 
  13   2   4      175.90      150.81     25.81 o 
  14   2   4      582.95      453.65     30.88 o 
 -14   3   4       42.71       48.27     25.85 o 
 -13   3   4      125.19      107.27     23.61 o 
 -12   3   4     5044.90     5487.06    211.27 o 
 -11   3   4      537.47      495.98     27.08 o 
 -10   3   4     7393.07     7472.56    286.27 o 
  -9   3   4     2192.68     2125.47     90.52 o 
  -8   3   4       79.08      129.21      8.40 o 
  -7   3   4     2551.39     2446.04     71.90 o 
  -6   3   4     6875.68     6547.15    134.85 o 
  -5   3   4     8721.97     9896.80    180.03 o 
  -4   3   4    41220.26    41769.21    592.46 o 
  -3   3   4     2347.81     2526.90     44.50 o 
  -2   3   4    45340.78    46569.61    812.36 o 
  -1   3   4    33061.30    33006.28    440.52 o 
   0   3   4    10051.21     9987.61    118.12 o 
   1   3   4     3817.73     3371.40     40.75 o 
   2   3   4      528.44      482.61      7.68 o 
   3   3   4     9821.75    10046.15    114.86 o 
   4   3   4     4741.30     4368.21     52.07 o 
   5   3   4     8845.64     9200.54    122.28 o 
   6   3   4      947.41      890.80     22.08 o 
   7   3   4     6018.32     5705.91    101.93 o 
   8   3   4      409.10      336.89     21.19 o 
   9   3   4     1011.69     1108.35     39.02 o 
  10   3   4     1529.81     1553.67     51.58 o 
  11   3   4       19.08        4.53     21.60 o 
  12   3   4     3228.02     3043.61    199.06 o 
  13   3   4      806.15      940.61     46.10 o 
 -14   4   4       41.35       56.79     27.73 o 
 -13   4   4       30.82       58.78     20.70 o 
 -12   4   4      351.66      277.85     21.84 o 
 -11   4   4       54.64       64.00     16.67 o 
 -10   4   4      276.49      267.20     12.72 o 
  -9   4   4      440.32      522.08     48.40 o 
  -8   4   4     1001.82     1154.23     56.13 o 
  -7   4   4       13.83       28.33      8.51 o 
  -6   4   4     1994.34     2096.35     41.51 o 
  -5   4   4     2198.38     2498.26     43.57 o 
  -4   4   4     2409.91     2482.89     75.05 o 
  -3   4   4       80.41       98.23     13.07 o 
  -2   4   4      314.56      467.67      9.92 o 
  -1   4   4     3905.75     4025.11     55.66 o 
   0   4   4     1143.01     1198.01     16.58 o 
   1   4   4       25.41       60.37      2.41 o 
   2   4   4     1816.86     2152.08     24.15 o 
   3   4   4     2670.91     2936.65     40.73 o 
   4   4   4      463.27      435.68     14.48 o 
   5   4   4       55.84       85.51      4.46 o 
   6   4   4      523.76      417.95     27.12 o 
   7   4   4     1282.71     1260.28    131.22 o 
   8   4   4      391.10      422.88     16.86 o 
   9   4   4     1138.49     1184.01     33.04 o 
  10   4   4      106.95      120.12     17.47 o 
  11   4   4      259.99      224.57     25.63 o 
  12   4   4       50.38       98.91     23.74 o 
  13   4   4        6.33       28.43     40.40 o 
 -14   5   4        8.04      -22.94     28.48 o 
 -13   5   4       19.74       27.31     37.88 o 
 -12   5   4     4654.21     4998.35    150.41 o 
 -11   5   4      405.41      396.29     37.80 o 
 -10   5   4     6204.99     6251.37    148.78 o 
  -9   5   4      392.00      438.41     21.65 o 
  -8   5   4      124.56       90.23      9.11 o 
  -7   5   4       10.25       30.20      7.47 o 
  -6   5   4     4932.37     5281.33    147.90 o 
  -5   5   4       62.21       74.75      4.93 o 
  -4   5   4    36772.26    37720.51    559.47 o 
  -3   5   4     4225.08     4666.02     82.62 o 
  -2   5   4    23876.65    24651.53    366.02 o 
  -1   5   4     1544.99     1606.29     76.49 o 
   0   5   4     4776.50     4972.27     95.39 o 
   1   5   4      406.05      341.82     10.74 o 
   2   5   4      270.48      307.00     11.97 o 
   3   5   4      252.08      305.81      9.34 o 
   4   5   4     7553.79     8094.13     95.49 o 
   5   5   4     1342.62     1433.76     44.66 o 
   6   5   4     2367.67     2527.65    119.59 o 
   7   5   4     6858.68     6779.40    423.89 o 
   8   5   4      825.45      787.29    107.87 o 
   9   5   4     3436.88     3797.89     87.18 o 
  10   5   4     1136.67     1243.20     50.76 o 
  11   5   4        2.03       15.61     35.21 o 
  12   5   4     1647.72     1659.18     97.73 o 
  13   5   4     1155.59     1077.57     72.29 o 
 -13   6   4      894.84      793.78     42.04 o 
 -12   6   4      122.95      135.56     21.23 o 
 -11   6   4     5093.77     5073.87    178.72 o 
 -10   6   4     1789.75     1710.38     54.46 o 
  -9   6   4     4275.90     4248.40    107.38 o 
  -8   6   4      607.48      623.67     46.98 o 
  -7   6   4       92.93       95.05      7.98 o 
  -6   6   4     1037.90      980.33     39.25 o 
  -5   6   4     2664.27     2486.47     80.80 o 
  -4   6   4       56.12       74.03      7.96 o 
  -3   6   4    19642.24    19084.96    467.65 o 
  -2   6   4     7202.22     7595.86     96.22 o 
  -1   6   4      461.79      485.89     30.22 o 
   0   6   4     1116.74      826.98     14.52 o 
   1   6   4     4439.25     4388.61     59.82 o 
   2   6   4     1357.99     1214.64     36.92 o 
   3   6   4     7695.54     7026.49    228.61 o 
   4   6   4        0.06       17.90      7.40 o 
   5   6   4     3876.34     3714.04     96.68 o 
   6   6   4     2870.93     2948.86    113.03 o 
   7   6   4     2825.37     2716.64     63.19 o 
   8   6   4     6265.83     6474.08    144.76 o 
   9   6   4      141.36      121.77     22.35 o 
  10   6   4     1441.98     1374.62     53.20 o 
  11   6   4      480.16      468.83     46.39 o 
  12   6   4       32.55       17.58     26.37 o 
  13   6   4      277.76      235.12     36.29 o 
 -13   7   4       47.25       40.68     27.12 o 
 -12   7   4      151.29       97.99     21.10 o 
 -11   7   4      759.05      763.05    103.16 o 
 -10   7   4      374.52      379.12     54.62 o 
  -9   7   4        2.72       19.74     13.15 o 
  -8   7   4       11.96        8.54     10.75 o 
  -7   7   4      161.25      126.50      9.25 o 
  -6   7   4     1351.71     1469.62     42.34 o 
  -5   7   4       80.76      109.08      7.71 o 
  -4   7   4     3297.42     3561.30     88.88 o 
  -3   7   4      223.66      267.77      9.16 o 
  -2   7   4      203.73      171.02      9.65 o 
  -1   7   4     1320.38     1417.97     52.33 o 
   0   7   4     1138.67     1196.09     27.23 o 
   1   7   4     1174.93     1204.52     31.98 o 
   2   7   4      431.89      517.57     10.05 o 
   3   7   4     1059.50     1113.50     26.04 o 
   4   7   4       12.31       25.78      5.90 o 
   5   7   4     1437.12     1475.65     23.02 o 
   6   7   4       32.93       39.70      9.58 o 
   7   7   4      381.21      388.33     20.36 o 
   8   7   4      824.39      847.44     28.30 o 
   9   7   4       80.24      117.21     55.74 o 
  10   7   4      348.92      420.44     30.07 o 
  11   7   4      373.85      374.28     37.69 o 
  12   7   4      222.23      219.78     41.99 o 
 -13   8   4      917.41     1014.63     73.60 o 
 -12   8   4       49.14       40.68     36.19 o 
 -11   8   4     6639.92     6668.18    214.20 o 
 -10   8   4     5670.05     5718.18    173.29 o 
  -9   8   4     1945.32     2093.22     97.26 o 
  -8   8   4     4155.17     4167.55    253.13 o 
  -7   8   4     2361.22     2266.62    127.28 o 
  -6   8   4     3009.72     3038.99     80.11 o 
  -5   8   4     3709.58     3592.66    145.63 o 
  -4   8   4       22.58       14.13      5.79 o 
  -3   8   4     5645.11     5399.72    127.57 o 
  -2   8   4     2266.43     2372.93     96.13 o 
  -1   8   4      364.68      451.75     19.31 o 
   0   8   4     3690.61     3564.46     98.99 o 
   1   8   4     6080.04     5744.83     92.63 o 
   2   8   4     5047.57     4934.12     67.47 o 
   3   8   4    15030.29    14228.70    176.91 o 
   4   8   4      423.83      406.55     10.01 o 
   5   8   4     9687.55     9345.38    176.31 o 
   6   8   4     1059.97      929.54     95.58 o 
   7   8   4      628.58      581.64     40.60 o 
   8   8   4     3001.10     3340.72    101.60 o 
   9   8   4      948.29      752.56    120.78 o 
  10   8   4     1167.76      986.29     45.74 o 
  11   8   4      176.08      183.40     41.15 o 
  12   8   4       81.61       59.85     28.80 o 
 -12   9   4      569.68      561.88     44.14 o 
 -11   9   4        0.16       18.05     22.63 o 
 -10   9   4      737.45      750.42     46.39 o 
  -9   9   4     4444.11     4863.52    136.50 o 
  -8   9   4       24.33       26.70     14.42 o 
  -7   9   4     4057.26     4546.06    123.92 o 
  -6   9   4     1262.74     1223.16     64.89 o 
  -5   9   4     4738.83     4522.93    107.97 o 
  -4   9   4      107.93      168.45     15.54 o 
  -3   9   4      334.09      414.45     13.70 o 
  -2   9   4       54.23       55.53      6.17 o 
  -1   9   4     3729.20     3729.38     87.41 o 
   0   9   4      244.17      301.02     19.04 o 
   1   9   4     4719.60     4624.50     97.14 o 
   2   9   4     4447.19     4177.99     81.51 o 
   3   9   4     3595.10     3482.48     54.19 o 
   4   9   4     1459.05     1580.27     26.53 o 
   5   9   4      523.63      565.49     27.04 o 
   6   9   4      821.21      843.65     46.74 o 
   7   9   4     1299.19     1401.07     61.99 o 
   8   9   4      365.94      352.32     28.71 o 
   9   9   4      889.94     1034.72     73.51 o 
  10   9   4      109.28       87.17     20.16 o 
  11   9   4      309.80      243.07     43.49 o 
 -11  10   4     2259.91     2048.24    141.22 o 
 -10  10   4       11.89       19.17     29.27 o 
  -9  10   4     2544.48     3127.68    134.39 o 
  -8  10   4       42.55       60.60     17.96 o 
  -7  10   4        0.76      -20.95     19.83 o 
  -6  10   4       17.57       22.45     10.71 o 
  -5  10   4      426.60      459.69     31.98 o 
  -4  10   4        5.58        9.55      8.11 o 
  -3  10   4     1680.19     1705.34     40.47 o 
  -2  10   4      170.44      210.03     14.20 o 
  -1  10   4        9.48       22.19      6.04 o 
   0  10   4       20.67        7.82     10.00 o 
   1  10   4      849.41      886.57     30.46 o 
   2  10   4        1.19       10.77      9.48 o 
   3  10   4     3203.27     3077.52     87.56 o 
   4  10   4      366.26      383.62     15.11 o 
   5  10   4     1887.20     2109.04     59.23 o 
   6  10   4       32.13       86.51     31.98 o 
   7  10   4      316.68      264.52     24.33 o 
   8  10   4     1837.15     1979.34    113.14 o 
   9  10   4       94.19      122.62     26.85 o 
  10  10   4      260.21      218.57     24.76 o 
 -11  11   4        0.19       -6.73     22.45 o 
 -10  11   4      742.19      774.37     52.84 o 
  -9  11   4     2086.62     2058.15    110.17 o 
  -8  11   4       87.24       85.01     27.96 o 
  -7  11   4     6444.96     6586.79    271.68 o 
  -6  11   4     5643.44     5690.85    241.85 o 
  -5  11   4     1098.02     1050.11     28.16 o 
  -4  11   4     4515.89     4523.81     92.96 o 
  -3  11   4      165.77      163.81     16.90 o 
  -2  11   4     1960.74     2012.20     41.90 o 
  -1  11   4     3008.29     2887.15     74.88 o 
   0  11   4      102.17      100.96     12.24 o 
   1  11   4     8771.55     9173.11    169.60 o 
   2  11   4     1279.09     1306.33     36.60 o 
   3  11   4     4656.96     4706.06    466.96 o 
   4  11   4      608.31      633.80     33.09 o 
   5  11   4      332.80      265.46     19.25 o 
   6  11   4      889.62      822.22     29.77 o 
   7  11   4     2000.99     2205.59     61.23 o 
   8  11   4       14.24       11.64     14.23 o 
   9  11   4     2915.52     3077.20    223.53 o 
  10  11   4     1412.96     1274.53     80.06 o 
 -10  12   4      623.85      476.50     41.43 o 
  -9  12   4      183.92      185.36     36.85 o 
  -8  12   4     2946.18     3172.94    153.66 o 
  -7  12   4      248.06      284.68     30.11 o 
  -6  12   4     2204.11     2230.06    108.80 o 
  -5  12   4       65.54      114.65     28.24 o 
  -4  12   4     1191.62     1235.24     65.47 o 
  -3  12   4       35.03       14.53     16.35 o 
  -2  12   4     1612.41     1569.88     48.30 o 
  -1  12   4       58.37       73.54     13.65 o 
   0  12   4     1655.51     1573.98     47.37 o 
   1  12   4        8.97       13.98     13.78 o 
   2  12   4     1013.46      997.89     90.16 o 
   3  12   4      270.87      258.14     24.66 o 
   4  12   4      875.55      873.38     49.94 o 
   5  12   4      477.99      427.03     43.42 o 
   6  12   4       21.24       20.05     27.36 o 
   7  12   4      252.86      258.08     29.53 o 
   8  12   4       18.16       51.93     21.97 o 
   9  12   4      257.57      265.51     24.54 o 
  -9  13   4        5.12       26.75     27.87 o 
  -8  13   4      199.88      220.85     19.18 o 
  -7  13   4       67.51       33.90     15.89 o 
  -6  13   4     2245.48     2390.09    122.28 o 
  -5  13   4       93.25      102.74     13.05 o 
  -4  13   4     3419.36     3609.31     82.19 o 
  -3  13   4       63.04       80.90     16.80 o 
  -2  13   4     5562.09     5813.53    132.86 o 
  -1  13   4     1542.21     1511.69     45.63 o 
   1  13   4      469.65      521.53     36.89 o 
   2  13   4       73.73       64.65     15.22 o 
   3  13   4       17.78       25.78     18.79 o 
   4  13   4      174.99      175.58     24.65 o 
   5  13   4       19.07       39.30     37.78 o 
   6  13   4       21.68       37.04     36.94 o 
   7  13   4     1109.92     1373.26     92.03 o 
   8  13   4        3.29       -3.46     19.44 o 
  -7  14   4      315.80      284.02     19.43 o 
  -6  14   4     1249.27     1239.46     41.15 o 
  -5  14   4      834.84     1045.52     45.45 o 
  -4  14   4      119.33       95.81     21.32 o 
  -3  14   4     3872.80     3968.12    124.78 o 
  -2  14   4     1627.66     1775.37    103.02 o 
  -1  14   4       41.71       30.68     28.24 o 
   0  14   4     3038.75     3247.41    104.49 o 
   1  14   4      250.52      259.51     17.23 o 
   2  14   4     1196.80     1196.21     41.16 o 
   3  14   4      155.08      235.34     19.47 o 
   4  14   4       46.14       73.06     21.23 o 
   5  14   4     1177.01     1288.53    117.93 o 
   6  14   4     1917.95     2095.02    233.48 o 
   7  14   4      152.77      228.65     30.29 o 
  -6  15   4       40.84        0.52     18.85 o 
  -5  15   4      356.19      364.40     26.03 o 
  -4  15   4      201.99      209.03     29.85 o 
  -3  15   4        3.64       18.77     16.69 o 
  -2  15   4      329.64      322.86     29.33 o 
  -1  15   4      398.84      506.99     39.34 o 
   0  15   4      142.07       76.14     20.41 o 
   1  15   4       24.21       -1.69     14.74 o 
   2  15   4        0.03       46.94     63.27 o 
   3  15   4       25.85       32.11     17.07 o 
   4  15   4      162.13       97.36     19.08 o 
   5  15   4       64.58       76.85     19.58 o 
  -3  16   4       87.52       84.27     19.11 o 
  -2  16   4      356.14      244.63     42.51 o 
  -1  16   4       12.32       47.83     17.29 o 
   0  16   4     2188.90     2054.38    156.23 o 
   1  16   4      167.11      257.04     43.77 o 
   2  16   4      950.69     1037.01     66.56 o 
 -14   1   5      781.64      782.53     43.52 o 
 -13   1   5      212.30      275.77     24.87 o 
 -12   1   5     4777.59     4406.14    128.59 o 
 -11   1   5      621.37      587.84     17.80 o 
 -10   1   5    17765.27    17668.05    368.33 o 
  -9   1   5     2972.55     2729.79     57.94 o 
  -8   1   5     2979.89     2754.10     62.04 o 
  -7   1   5     2861.64     2768.19     48.58 o 
  -6   1   5     3654.07     3239.16    147.43 o 
  -5   1   5     9461.56    10046.26    306.86 o 
  -4   1   5     8613.82     8358.32    153.80 o 
  -3   1   5        5.31        0.28      3.64 o 
  -2   1   5     8756.89     8818.15    150.05 o 
  -1   1   5    18661.28    20034.34    448.66 o 
   0   1   5     1944.57     1739.32     36.82 o 
   1   1   5    51653.55    50588.61    537.94 o 
   2   1   5    65645.98    63118.43    735.29 o 
   3   1   5     3567.89     3549.98     59.07 o 
   4   1   5    46146.12    45409.52    545.25 o 
   5   1   5       21.12       16.96      3.56 o 
   6   1   5     1101.66      991.26     27.14 o 
   7   1   5     1295.32     1105.68     47.48 o 
   8   1   5      754.21      720.35     72.30 o 
   9   1   5     6498.55     7024.67    172.34 o 
  10   1   5      179.29      229.53     37.74 o 
  11   1   5      644.36      674.31     46.71 o 
  12   1   5     3742.95     3886.32    125.03 o 
  13   1   5      519.19      378.30     39.47 o 
 -14   2   5     1183.03     1060.36     61.68 o 
 -13   2   5        1.77       28.36     44.24 o 
 -12   2   5     1974.37     1977.70     67.55 o 
 -11   2   5     3521.31     3291.44     90.85 o 
 -10   2   5     5686.32     5886.96    227.40 o 
  -9   2   5      838.72      834.34     26.81 o 
  -8   2   5     2616.75     2911.80     90.04 o 
  -7   2   5       20.95       28.17      6.28 o 
  -6   2   5     1577.68     1597.52     38.99 o 
  -5   2   5     6209.58     6760.66    118.48 o 
  -4   2   5      109.99       99.97      5.07 o 
  -3   2   5    17128.55    16587.11    287.88 o 
  -2   2   5      447.22      540.06     15.02 o 
  -1   2   5    26213.61    26603.99    423.76 o 
   0   2   5     4884.54     5486.55     73.39 o 
   1   2   5    10325.09    10224.75    109.45 o 
   2   2   5     6507.95     6373.57     73.15 o 
   3   2   5    11908.59    12488.05    142.32 o 
   4   2   5      566.14      509.13      9.03 o 
   5   2   5    13646.14    13883.48    167.32 o 
   6   2   5     1228.95     1140.44     32.48 o 
   7   2   5      650.92      623.43     30.17 o 
   8   2   5      437.90      461.97     48.72 o 
   9   2   5     7489.72     8229.37    471.12 o 
  10   2   5        2.44      -38.34     31.80 o 
  11   2   5     4423.51     4808.62    267.05 o 
  12   2   5       33.96       88.85     23.72 o 
  13   2   5     1545.49     1577.16     69.80 o 
 -14   3   5      112.83      112.93     21.16 o 
 -13   3   5      171.90      193.13     23.70 o 
 -12   3   5      341.52      419.30     29.35 o 
 -11   3   5     1015.68     1112.26     61.61 o 
 -10   3   5     7313.66     7293.38    346.31 o 
  -9   3   5      121.03      120.21     20.76 o 
  -8   3   5     5069.84     4772.83    187.56 o 
  -7   3   5        4.17       22.23      6.32 o 
  -6   3   5      403.93      476.41     26.06 o 
  -5   3   5     2496.47     2832.10     85.16 o 
  -4   3   5    12710.64    13986.41    308.58 o 
  -3   3   5     2390.57     2844.62     51.97 o 
  -2   3   5    15091.45    16281.96    221.67 o 
  -1   3   5     4034.23     3946.95     50.54 o 
   0   3   5     8186.78     8533.54     98.64 o 
   1   3   5      182.68      262.93     11.21 o 
   2   3   5     1290.06     1189.64     17.19 o 
   3   3   5     1246.72     1274.42     20.23 o 
   4   3   5     4132.96     4574.11     57.65 o 
   5   3   5      505.71      523.59     20.42 o 
   6   3   5      351.83      322.70     12.88 o 
   7   3   5      365.01      372.86     14.89 o 
   8   3   5      280.20      227.53     25.99 o 
   9   3   5     3565.38     3904.16    156.03 o 
  10   3   5      448.32      437.69     40.21 o 
  11   3   5      411.34      412.51     25.59 o 
  12   3   5        3.09      -16.89     19.17 o 
  13   3   5       35.66       55.74     52.89 o 
 -14   4   5      720.23      779.47     42.16 o 
 -13   4   5     2104.77     2020.43    130.70 o 
 -12   4   5      104.40      153.90     41.94 o 
 -11   4   5     4025.36     3868.60    170.41 o 
 -10   4   5      861.64      967.59     60.18 o 
  -9   4   5     8218.65     8390.73    206.15 o 
  -8   4   5      968.09      907.42     56.86 o 
  -7   4   5     1249.22     1184.86     49.55 o 
  -6   4   5     1895.46     2058.75     69.24 o 
  -5   4   5    12487.96    12006.82    252.93 o 
  -4   4   5      499.62      395.53     17.19 o 
  -3   4   5    60126.07    59744.97    904.59 o 
  -2   4   5    22265.66    24204.81    323.10 o 
  -1   4   5    13674.71    14038.42    228.30 o 
   0   4   5    12954.61    12134.50    141.01 o 
   1   4   5        6.98       17.99      2.94 o 
   2   4   5    10390.86     9878.16    256.34 o 
   3   4   5    12485.79    12370.59    138.38 o 
   4   4   5     2229.53     2493.20     34.67 o 
   5   4   5     8186.73     7990.63    102.11 o 
   6   4   5      209.54      208.21      9.79 o 
   7   4   5      168.33      146.51     29.86 o 
   8   4   5     5850.74     5446.69    668.96 o 
   9   4   5     1394.61     1456.23     47.81 o 
  10   4   5     3309.04     3550.67    112.55 o 
  11   4   5     3539.71     3716.97    121.58 o 
  12   4   5       41.77       14.12     15.99 o 
  13   4   5     1606.12     1531.71     95.21 o 
 -14   5   5      337.90      335.56     30.58 o 
 -13   5   5      148.11      131.12     23.06 o 
 -12   5   5     1303.64     1253.64    152.40 o 
 -11   5   5      263.91      232.77     26.61 o 
 -10   5   5      970.00      929.08     34.59 o 
  -9   5   5      962.27     1013.19     59.00 o 
  -8   5   5     1924.04     1955.71     92.84 o 
  -7   5   5     2316.60     2121.40    111.58 o 
  -6   5   5        7.02       13.24      8.46 o 
  -5   5   5      375.14      411.73     12.63 o 
  -4   5   5     2776.42     2494.11     61.12 o 
  -3   5   5     1039.34      976.52     21.96 o 
  -2   5   5     5033.56     4588.83    142.13 o 
  -1   5   5     9001.81     9250.93    130.79 o 
   0   5   5       40.61       63.55      6.81 o 
   1   5   5     3753.93     3154.44     39.70 o 
   2   5   5       18.22       35.69      3.94 o 
   3   5   5     9885.97    10868.99    127.39 o 
   4   5   5     3183.40     3191.25     48.53 o 
   5   5   5     4946.01     5011.02     86.60 o 
   6   5   5        8.51        9.00      8.87 o 
   7   5   5     2757.05     2606.55    321.15 o 
   8   5   5       37.26       55.35     10.32 o 
   9   5   5     1821.74     1678.61     44.39 o 
  10   5   5       19.66        8.20     13.62 o 
  11   5   5     1861.82     1737.06    114.28 o 
  12   5   5      318.80      244.66     42.83 o 
  13   5   5      756.85      797.56     65.75 o 
 -13   6   5      208.33      217.03     64.16 o 
 -12   6   5       58.56      105.08     23.81 o 
 -11   6   5      825.60      801.30    158.85 o 
 -10   6   5      129.55      132.00     15.24 o 
  -9   6   5     1624.74     1647.85     65.30 o 
  -8   6   5      210.47      173.92     10.92 o 
  -7   6   5      920.00      835.47     32.83 o 
  -6   6   5        0.78       -8.22     10.15 o 
  -5   6   5     8939.14     9125.73    164.98 o 
  -4   6   5      321.26      211.50      7.56 o 
  -3   6   5    20240.67    19710.58    308.93 o 
  -2   6   5        0.61        7.31      3.91 o 
  -1   6   5     8833.43     9513.88    164.49 o 
   0   6   5        4.18       40.67      8.65 o 
   1   6   5     4025.20     4013.47     52.24 o 
   2   6   5     4114.28     4152.31     54.69 o 
   3   6   5     9286.57     9196.08    157.20 o 
   4   6   5     2279.57     2372.62     32.93 o 
   5   6   5     1849.22     1551.59     48.29 o 
   6   6   5      187.19      158.05     10.09 o 
   7   6   5     1726.78     1658.42     97.03 o 
   8   6   5       29.96       52.65     13.73 o 
   9   6   5      879.32      820.04     45.80 o 
  10   6   5      640.54      638.42     41.52 o 
  11   6   5     1137.38     1186.52     86.13 o 
  12   6   5        1.30      -40.78     37.41 o 
 -13   7   5      204.86      171.59     38.72 o 
 -12   7   5     3007.50     3086.70    126.33 o 
 -11   7   5      662.80      721.98     35.70 o 
 -10   7   5    12523.11    12418.50    654.93 o 
  -9   7   5     5190.14     5371.50    145.88 o 
  -8   7   5     4955.70     4938.79    283.36 o 
  -7   7   5     2000.97     2123.73    103.57 o 
  -6   7   5     1922.21     2150.01     81.38 o 
  -5   7   5     1728.36     1580.46     38.39 o 
  -4   7   5    11365.03    11469.90    242.71 o 
  -3   7   5       33.26       81.55      5.70 o 
  -2   7   5     9932.84     9818.18    157.78 o 
  -1   7   5     6851.52     7507.15    112.36 o 
   0   7   5     1255.62     1303.69     22.26 o 
   1   7   5     3419.12     3073.48     68.86 o 
   2   7   5     8962.41     9001.34    119.56 o 
   3   7   5     3044.34     3108.10     70.74 o 
   4   7   5    16668.59    16250.42    753.41 o 
   5   7   5      543.68      599.22     16.76 o 
   6   7   5     3173.62     3017.90    120.01 o 
   7   7   5     3562.49     3768.56    154.30 o 
   8   7   5       13.63       44.99     13.15 o 
  10   7   5     1548.20     1592.88     92.21 o 
  11   7   5      374.42      473.13     48.73 o 
  12   7   5      851.72      740.32     56.39 o 
 -13   8   5      133.61      125.88     41.99 o 
 -12   8   5      289.19      280.94     41.90 o 
 -11   8   5      417.99      522.51     44.14 o 
 -10   8   5      505.51      472.37     44.66 o 
  -9   8   5       10.07        2.27     17.59 o 
  -8   8   5     2571.41     2689.23     67.75 o 
  -7   8   5      480.57      445.02     44.33 o 
  -6   8   5     2875.21     2983.01    117.77 o 
  -5   8   5      477.27      532.46     28.10 o 
  -4   8   5      392.45      406.52     11.22 o 
  -3   8   5       35.37       28.64      6.34 o 
  -2   8   5     3208.60     2642.80    197.68 o 
  -1   8   5      194.27      187.69     17.68 o 
   0   8   5     4212.91     4351.81    150.77 o 
   1   8   5        0.58       10.04      7.65 o 
   2   8   5     3490.09     3308.60     76.40 o 
   3   8   5      142.66      124.66     14.52 o 
   4   8   5      799.05      758.01     19.91 o 
   5   8   5        3.41       24.19      9.55 o 
   6   8   5     2946.14     2699.08     77.89 o 
   7   8   5      680.34      654.34     26.22 o 
   8   8   5     1590.88     1660.99     56.83 o 
   9   8   5       34.44       34.10     18.27 o 
  10   8   5      422.98      442.52     70.89 o 
  11   8   5       84.30      155.72     40.03 o 
  12   8   5       89.36       69.86     32.17 o 
 -12   9   5     1487.05     1513.20     88.47 o 
 -11   9   5        7.76       13.56     23.75 o 
 -10   9   5     3330.54     3366.39    115.45 o 
  -9   9   5     2355.17     2473.25     85.20 o 
  -8   9   5      944.96      979.02     31.96 o 
  -7   9   5     2331.75     2404.23    191.61 o 
  -6   9   5      438.36      407.16     27.12 o 
  -5   9   5      866.38      845.97     21.31 o 
  -4   9   5     2062.54     1937.88     64.75 o 
  -3   9   5     1647.32     1546.73     44.88 o 
  -2   9   5     4283.67     4247.96     95.03 o 
  -1   9   5      251.57      260.31     12.50 o 
   0   9   5     2073.41     2032.73     78.44 o 
   1   9   5      352.04      331.51     12.92 o 
   2   9   5    12034.62    12068.37    200.53 o 
   3   9   5      262.18      269.57      8.82 o 
   4   9   5     5781.76     5647.28     93.06 o 
   5   9   5      999.38     1079.18     40.60 o 
   6   9   5     3777.69     3807.24    173.00 o 
   7   9   5      636.46      689.40     40.55 o 
   8   9   5       50.74       31.81     15.47 o 
   9   9   5     2170.93     2264.93     97.82 o 
  10   9   5     1012.78      953.72    120.97 o 
  11   9   5      236.84      261.21     35.73 o 
 -11  10   5      499.79      554.59     47.42 o 
 -10  10   5      546.71      520.73     41.71 o 
  -9  10   5      517.05      576.47     44.89 o 
  -8  10   5     7002.20     6947.14    278.14 o 
  -7  10   5      513.80      549.02     85.43 o 
  -6  10   5     5172.06     5305.97    239.65 o 
  -5  10   5     1124.09     1085.70     28.84 o 
  -4  10   5     1544.50     1521.39     33.00 o 
  -3  10   5      499.38      622.52     40.88 o 
  -2  10   5     1375.87     1305.93     26.67 o 
  -1  10   5     1291.92     1162.24     64.35 o 
   0  10   5     5676.51     5367.12    327.31 o 
   1  10   5       19.19       15.66     11.03 o 
   2  10   5     9224.22     9058.62    156.75 o 
   3  10   5     6195.43     5898.25    221.43 o 
   4  10   5       38.87       26.18     11.65 o 
   5  10   5     1519.28     1593.13     45.31 o 
   6  10   5      164.66      184.08     17.53 o 
   7  10   5      157.26      135.47     16.07 o 
   8  10   5      952.63      949.30     33.61 o 
   9  10   5      100.95      114.07     18.24 o 
  10  10   5      895.37      838.65     57.50 o 
 -11  11   5       51.88       96.61     33.67 o 
 -10  11   5      400.06      509.98     43.77 o 
  -9  11   5     1121.90     1020.52     68.36 o 
  -8  11   5      591.79      618.37     41.34 o 
  -7  11   5       36.81      105.49     22.16 o 
  -6  11   5      158.70      123.45     13.29 o 
  -5  11   5      450.78      424.17     24.28 o 
  -4  11   5        6.91       14.18      8.76 o 
  -3  11   5       47.40       24.42      8.54 o 
  -2  11   5      590.87      624.97     56.00 o 
  -1  11   5       32.03       74.93     17.15 o 
   0  11   5      149.97      158.47     18.53 o 
   1  11   5     1007.54      945.19     51.31 o 
   2  11   5       48.20       48.13     16.46 o 
   3  11   5     1135.27     1037.95     43.99 o 
   4  11   5     1395.43     1444.01     66.46 o 
   5  11   5       17.04       11.75     19.05 o 
   6  11   5      115.87      131.96     34.42 o 
   7  11   5      104.71       97.54     17.87 o 
   8  11   5      228.93      208.45     25.68 o 
   9  11   5       71.28      149.74     46.25 o 
  10  11   5       39.58        6.11     66.21 o 
 -10  12   5      148.61      144.12     32.45 o 
  -9  12   5     1344.02     1526.57     88.38 o 
  -8  12   5     1974.80     1876.34    121.58 o 
  -7  12   5        1.31      -28.43     24.88 o 
  -6  12   5     2125.53     2132.91     57.87 o 
  -5  12   5     5457.97     5363.00    172.57 o 
  -4  12   5      943.26     1046.14     33.54 o 
  -3  12   5     5971.00     6688.93    130.87 o 
  -2  12   5      877.63      823.93     26.33 o 
  -1  12   5     2792.90     2796.97     98.71 o 
   0  12   5     6164.23     6111.13    256.83 o 
   1  12   5       43.77       56.97     16.21 o 
   2  12   5     1833.99     1950.55     44.39 o 
   3  12   5     1043.92     1090.52     50.04 o 
   4  12   5       15.03       10.44     10.68 o 
   5  12   5     1117.60     1210.95     71.29 o 
   6  12   5      733.28      721.57     49.24 o 
   7  12   5        7.10       32.00     16.92 o 
   8  12   5      981.76     1170.32     86.74 o 
   9  12   5      166.32      144.04     26.04 o 
  -9  13   5      896.78      772.12     52.56 o 
  -8  13   5       51.77       88.36     22.91 o 
  -7  13   5     3009.99     2719.05    111.88 o 
  -6  13   5      236.54      237.69     17.97 o 
  -5  13   5     1998.45     1985.79     51.88 o 
  -4  13   5     1047.57     1010.45     31.21 o 
  -3  13   5      533.62      508.07     27.01 o 
  -2  13   5      885.44      766.93     31.84 o 
  -1  13   5     6927.94     6827.77    166.36 o 
   0  13   5       13.45       19.28     13.93 o 
   1  13   5     2376.42     2411.24     71.94 o 
   2  13   5      211.85      237.28     18.53 o 
   3  13   5      753.53      795.88     53.15 o 
   4  13   5       35.86       43.72     21.28 o 
   5  13   5      139.96       87.68     23.99 o 
   6  13   5      310.21      270.18     26.10 o 
   7  13   5     2003.84     1903.43    116.76 o 
   8  13   5       14.68       -2.70     32.64 o 
  -7  14   5      244.56      192.62     20.52 o 
  -6  14   5      307.98      286.21     24.09 o 
  -5  14   5      676.99      642.38     36.08 o 
  -4  14   5      454.28      518.46     26.65 o 
  -3  14   5     1375.92     1547.40     57.54 o 
  -2  14   5       14.81       46.64     17.96 o 
  -1  14   5     1313.05     1340.17     49.53 o 
   0  14   5        7.16       16.10     23.68 o 
   1  14   5       93.24       69.87     16.06 o 
   2  14   5       78.66      126.57     32.37 o 
   3  14   5      340.49      418.13     51.58 o 
   4  14   5      184.08      198.38     34.25 o 
   5  14   5        2.72       -1.34     21.37 o 
   6  14   5      212.67      276.79     35.77 o 
  -5  15   5      419.65      318.91     47.70 o 
  -4  15   5     1020.91     1183.90     82.67 o 
  -3  15   5      237.98      182.21     19.85 o 
  -2  15   5      618.84      712.98     32.39 o 
  -1  15   5     2454.76     2331.11     75.21 o 
   0  15   5      525.49      507.61     54.72 o 
   1  15   5     3437.07     3229.53    149.96 o 
   2  15   5      461.73      650.18     29.99 o 
   3  15   5      147.31      189.94     16.85 o 
   4  15   5      466.39      452.36     31.89 o 
  -2  16   5     1106.77     1113.69     49.66 o 
  -1  16   5       19.44       11.86     16.03 o 
   0  16   5     1013.68      980.52     96.12 o 
   1  16   5      103.73      100.83     19.90 o 
 -14   0   6     3212.65     2897.89    150.20 o 
 -13   0   6     2888.39     3080.35    136.82 o 
 -12   0   6     1178.64     1102.16     63.78 o 
 -11   0   6     2084.17     2100.17    102.55 o 
 -10   0   6     1266.91     1444.28    108.21 o 
  -9   0   6     3020.65     2873.01    110.64 o 
  -8   0   6    14276.00    14313.21    390.56 o 
  -7   0   6      971.46     1287.58     48.44 o 
  -6   0   6    18375.68    19074.65    391.78 o 
  -5   0   6     4004.34     3872.32    118.22 o 
  -4   0   6     4576.17     4221.68    114.52 o 
  -3   0   6     4901.92     5325.76    228.20 o 
  -2   0   6    10157.31    10647.41    443.16 o 
  -1   0   6     1541.22     1353.11     43.34 o 
   0   0   6    23517.61    22287.41    389.13 o 
   1   0   6      971.84      923.07     21.99 o 
   2   0   6    10633.43    10764.65    271.38 o 
   3   0   6    68692.27    69406.02   1345.17 o 
   4   0   6        0.82       15.93      8.43 o 
   5   0   6    36385.02    36361.23    752.05 o 
   6   0   6      668.35      674.73     23.25 o 
   7   0   6     2598.38     2606.16    106.48 o 
   8   0   6     2617.80     2825.67     76.74 o 
   9   0   6     7592.95     8326.78    299.09 o 
  10   0   6     3672.44     3959.00    164.79 o 
  11   0   6     8394.34     8548.06    376.90 o 
  12   0   6     1293.39     1223.74     75.10 o 
  13   0   6     2070.71     2188.99    131.49 o 
 -14   1   6        0.15       16.88     21.21 o 
 -13   1   6     1466.05     1472.85     57.68 o 
 -12   1   6      273.46      318.24     25.04 o 
 -11   1   6        5.39       24.66      8.17 o 
 -10   1   6       54.10       82.08     13.18 o 
  -9   1   6     1487.42     1520.26     33.63 o 
  -8   1   6      760.29      826.67     38.36 o 
  -7   1   6      509.49      760.93     31.30 o 
  -6   1   6     2191.58     1944.33     37.77 o 
  -5   1   6     4568.47     4901.41    100.00 o 
  -4   1   6     7407.67     7616.59    136.35 o 
  -3   1   6      206.22      261.39     11.33 o 
  -2   1   6       48.81       61.35      4.33 o 
  -1   1   6     2846.06     2985.83     48.93 o 
   0   1   6     2594.40     2338.66     36.85 o 
   1   1   6     2104.27     2048.31     25.34 o 
   2   1   6     3547.78     3094.52     40.79 o 
   3   1   6     7009.06     6885.50     86.46 o 
   4   1   6    11212.10    11173.59    130.33 o 
   5   1   6     2333.61     2449.43     44.75 o 
   6   1   6     2822.92     2810.29     49.93 o 
   7   1   6        3.22       -4.63      7.90 o 
   8   1   6     3002.43     2899.47    342.36 o 
   9   1   6      157.05      139.50     50.50 o 
  10   1   6      801.88      861.88     68.74 o 
  11   1   6       17.74        0.05     16.32 o 
  12   1   6     1475.94     1344.99     57.20 o 
  13   1   6       44.63       16.59     18.75 o 
 -14   2   6      321.22      241.67     74.44 o 
 -13   2   6     2137.92     2028.56    140.85 o 
 -12   2   6       10.95       11.59     21.77 o 
 -11   2   6     3303.53     3073.22     72.40 o 
 -10   2   6      210.29      247.26     16.44 o 
  -9   2   6     8239.10     8321.77    191.56 o 
  -8   2   6     2867.59     2879.95     57.01 o 
  -7   2   6     1320.68     1340.07     34.27 o 
  -6   2   6     3775.45     3936.92    130.20 o 
  -5   2   6     8448.53     8203.77    133.25 o 
  -4   2   6     1515.24     1511.21     37.99 o 
  -3   2   6     9017.12     9247.36    198.67 o 
  -2   2   6       12.15       32.38      4.91 o 
  -1   2   6     6153.92     5870.38     72.37 o 
   0   2   6    10606.63    10425.27    117.40 o 
   1   2   6     1270.41     1172.39     14.99 o 
   2   2   6       91.04       81.96      5.32 o 
   3   2   6    11648.97    11568.11    134.20 o 
   4   2   6      124.29      185.00      8.04 o 
   5   2   6    11077.29    10721.34    164.68 o 
   6   2   6     1196.64     1149.61     28.85 o 
   7   2   6       69.01      144.23     11.67 o 
   8   2   6     1389.32     1134.11    180.25 o 
   9   2   6      155.25      198.47     17.70 o 
  10   2   6     5720.96     5903.52    164.96 o 
  11   2   6     2838.12     2924.90     96.39 o 
  12   2   6      179.49      185.42     21.07 o 
  13   2   6      139.08      109.03     44.24 o 
 -14   3   6       87.23       67.54     23.19 o 
 -13   3   6     4338.54     4156.69    151.45 o 
 -12   3   6     1902.04     2160.89     90.86 o 
 -11   3   6       44.11       42.66      8.51 o 
 -10   3   6     4810.27     4598.93    148.84 o 
  -9   3   6     1339.41     1400.92     36.02 o 
  -8   3   6      709.88      691.07     23.41 o 
  -7   3   6     1240.62     1102.82     70.73 o 
  -6   3   6     1574.12     1304.75     59.02 o 
  -5   3   6     4854.23     5218.46    126.69 o 
  -4   3   6    23092.12    22909.48    359.32 o 
  -3   3   6    11067.12    11926.41    200.88 o 
  -2   3   6    47989.81    48363.77    780.71 o 
  -1   3   6    10919.29    11018.76    132.43 o 
   0   3   6     1237.02     1336.48     35.61 o 
   1   3   6    10768.01    10100.72    113.33 o 
   2   3   6     3371.21     2835.11     44.07 o 
   3   3   6    13903.49    13813.36    163.55 o 
   4   3   6    24464.63    24629.39    325.05 o 
   5   3   6      481.36      500.97     12.40 o 
   6   3   6     6738.08     6673.66    338.72 o 
   7   3   6       76.86       71.57     11.68 o 
   8   3   6     3811.42     3664.24    431.14 o 
   9   3   6     2567.91     2621.73     62.15 o 
  10   3   6     5631.38     6056.30    170.13 o 
  11   3   6     1522.61     1631.35     79.35 o 
  12   3   6     2857.82     2647.09    109.96 o 
  13   3   6       33.88      123.64     41.62 o 
 -14   4   6      104.60      101.16     24.12 o 
 -13   4   6      252.43      199.19     45.87 o 
 -12   4   6      648.74      531.67     71.53 o 
 -11   4   6       75.41       81.92     22.86 o 
 -10   4   6      511.53      576.40     62.59 o 
  -9   4   6       50.46      116.57     13.49 o 
  -8   4   6      140.48      186.16     20.02 o 
  -7   4   6      538.04      598.71     60.43 o 
  -6   4   6     1789.09     1930.80     47.86 o 
  -5   4   6      147.82      176.35     18.23 o 
  -4   4   6     2052.91     2165.60     52.13 o 
  -3   4   6      138.38      130.68     13.69 o 
  -2   4   6     2473.27     2789.14     61.29 o 
  -1   4   6        8.73        7.77      5.87 o 
   0   4   6     1706.64     1908.58     41.57 o 
   1   4   6      346.15      313.54      7.35 o 
   2   4   6     1046.03     1225.72     24.58 o 
   3   4   6      130.53      113.70      7.42 o 
   4   4   6       18.26       37.69      3.92 o 
   5   4   6       72.64       93.69      5.81 o 
   6   4   6       23.89       34.82      5.69 o 
   7   4   6      199.40      186.27     25.57 o 
   8   4   6     2259.59     2048.73    350.90 o 
   9   4   6        0.01       12.80     11.45 o 
  10   4   6      146.56      143.87     14.60 o 
  11   4   6       12.21       15.76     21.43 o 
  12   4   6      542.21      553.65     47.14 o 
  13   4   6      455.19      515.68     54.80 o 
 -14   5   6       82.30      134.84     49.85 o 
 -13   5   6     2127.91     1998.65     82.19 o 
 -12   5   6     1507.10     1565.64    123.37 o 
 -11   5   6      126.92       98.62     24.02 o 
 -10   5   6     2204.60     1939.51     88.87 o 
  -9   5   6      244.28      368.58     39.32 o 
  -8   5   6     2424.39     2346.61     83.19 o 
  -7   5   6      927.15     1072.38     36.09 o 
  -6   5   6     2177.58     2189.19     67.14 o 
  -5   5   6       45.59       57.35      7.93 o 
  -4   5   6    15876.96    15817.76    264.87 o 
  -3   5   6     4259.52     4497.48     82.65 o 
  -2   5   6    27769.20    28440.93    395.23 o 
  -1   5   6     6871.36     7406.87     95.32 o 
   0   5   6     2017.52     2105.56     63.03 o 
   1   5   6     8022.14     7422.51     89.18 o 
   2   5   6      992.31      884.62     13.37 o 
   3   5   6     2910.00     2557.06     30.18 o 
   4   5   6     6306.30     6446.15     84.97 o 
   5   5   6     2885.43     2853.82     50.02 o 
   6   5   6     2526.78     2404.25    120.71 o 
   7   5   6      211.00      289.48     11.68 o 
   8   5   6      881.42      784.30    168.73 o 
   9   5   6     2628.59     2788.99     66.53 o 
  10   5   6     1177.59     1298.03     62.47 o 
  11   5   6      442.09      652.23     52.93 o 
  12   5   6     2566.01     2503.22    136.45 o 
 -13   6   6     1101.97     1000.17     75.85 o 
 -12   6   6        7.60       34.34     17.85 o 
 -11   6   6     7340.07     7042.67    210.52 o 
 -10   6   6     1940.31     1789.66     63.33 o 
  -9   6   6     5019.82     5144.80    193.42 o 
  -8   6   6      615.37      681.40     28.81 o 
  -7   6   6      915.05     1012.93     61.59 o 
  -6   6   6     6836.27     7390.34    168.72 o 
  -5   6   6     1607.08     1534.28     47.28 o 
  -4   6   6       28.49       26.98      4.65 o 
  -3   6   6     9226.06     9341.74    188.20 o 
  -2   6   6     3384.31     3171.37     57.65 o 
  -1   6   6     4619.72     4074.77     92.38 o 
   0   6   6    10998.68    10958.51    131.66 o 
   1   6   6      179.27      193.69      8.83 o 
   2   6   6     7387.29     7025.26    143.63 o 
   3   6   6      315.72      225.00      7.54 o 
   4   6   6       45.94       60.03      8.23 o 
   5   6   6     2597.85     2482.51     81.59 o 
   6   6   6     2776.09     2834.78     80.03 o 
   7   6   6     1489.43     1478.49     45.89 o 
   8   6   6     6162.33     6339.73    138.13 o 
   9   6   6      153.20      136.74     25.48 o 
  10   6   6     3980.08     3993.88    190.97 o 
  11   6   6      418.61      392.42     39.84 o 
  12   6   6      217.29      260.18     45.17 o 
 -13   7   6      257.76      267.62     26.56 o 
 -12   7   6       64.44       20.75     14.26 o 
 -11   7   6      669.29      881.80     54.37 o 
 -10   7   6      163.83      272.34     32.36 o 
  -9   7   6       94.89       95.51     15.38 o 
  -8   7   6     1102.21     1047.02     38.08 o 
  -7   7   6      342.81      350.82     42.73 o 
  -6   7   6     3092.36     3170.47     77.16 o 
  -5   7   6     2439.95     2352.76     49.48 o 
  -4   7   6     3127.31     3334.14     92.91 o 
  -3   7   6       41.37       33.44      4.67 o 
  -2   7   6      402.70      284.24     45.89 o 
  -1   7   6     3155.84     2998.04     97.03 o 
   0   7   6     2337.77     2072.39     49.12 o 
   1   7   6       16.66       22.77      6.37 o 
   2   7   6     7306.08     6907.89    136.40 o 
   3   7   6      644.91      590.66     12.85 o 
   4   7   6     2631.20     2554.35    111.74 o 
   5   7   6     2787.68     2726.45     59.37 o 
   6   7   6     1037.81     1032.46     45.94 o 
   7   7   6     1905.84     1868.62     83.89 o 
   8   7   6     2539.99     2582.40     80.54 o 
   9   7   6      275.37      246.15     25.26 o 
  10   7   6     1479.86     1527.09     67.36 o 
  11   7   6      110.18       73.76     21.65 o 
  12   7   6       79.87       86.32     30.96 o 
 -12   8   6      508.90      544.62     35.94 o 
 -11   8   6     2985.67     2825.65    135.38 o 
 -10   8   6     2660.15     2691.43     93.19 o 
  -9   8   6      849.62      877.42     31.91 o 
  -8   8   6     2217.43     2258.25    160.02 o 
  -7   8   6       62.79       81.48     11.72 o 
  -6   8   6     8634.36     8990.47    238.54 o 
  -5   8   6     5385.80     5292.71    243.36 o 
  -4   8   6     5963.20     5919.65    208.90 o 
  -3   8   6     6371.10     6089.00    107.15 o 
  -2   8   6       28.68       35.51      8.28 o 
  -1   8   6      923.26      859.52     24.71 o 
   0   8   6      945.17      947.65     23.95 o 
   1   8   6     5139.22     4896.58     80.94 o 
   2   8   6     3393.50     3187.57     63.45 o 
   3   8   6    15052.25    14484.79    204.17 o 
   4   8   6      404.53      392.01     26.26 o 
   5   8   6    17229.25    17465.62    605.34 o 
   6   8   6      585.77      507.61    107.09 o 
   7   8   6       22.31       24.30     16.36 o 
   8   8   6     2935.62     3106.45    135.81 o 
   9   8   6     2475.57     2394.40    101.66 o 
  10   8   6      866.00      963.58    167.73 o 
  11   8   6     1165.84      956.81     48.47 o 
 -12   9   6      299.55      357.63     43.02 o 
 -11   9   6        3.15       18.05     29.37 o 
 -10   9   6      671.61      738.30     32.74 o 
  -9   9   6     2184.68     2312.64     61.81 o 
  -8   9   6      255.47      233.63     42.08 o 
  -7   9   6     5082.18     5831.73    157.88 o 
  -6   9   6        2.74       -3.93     10.97 o 
  -5   9   6     2062.43     1998.55     89.00 o 
  -4   9   6     1250.84     1329.94     53.27 o 
  -3   9   6      992.44     1011.44     59.87 o 
  -2   9   6      669.20      615.14     29.72 o 
  -1   9   6     2032.95     2005.02     42.19 o 
   0   9   6      782.86      669.93     24.73 o 
   1   9   6     6468.39     6722.71    151.77 o 
   2   9   6      540.27      517.26     37.93 o 
   3   9   6     2028.47     2005.09     58.96 o 
   4   9   6     1503.84     1486.93     42.46 o 
   5   9   6     1157.69     1262.09    104.71 o 
   6   9   6     1341.21     1352.61     38.73 o 
   7   9   6     2930.58     2887.76    112.41 o 
   8   9   6      187.29      218.64     17.82 o 
   9   9   6      837.36      905.57     35.55 o 
  10   9   6      146.25      138.84     18.17 o 
  11   9   6        6.66       29.24     22.83 o 
 -11  10   6      128.92      136.17     33.76 o 
 -10  10   6      108.01      152.63     31.42 o 
  -9  10   6      322.44      314.35    145.10 o 
  -8  10   6     1526.47     1683.47    189.81 o 
  -7  10   6      233.24      216.63     30.36 o 
  -6  10   6      666.05      707.25     26.21 o 
  -5  10   6      118.45       85.66     11.13 o 
  -4  10   6      229.06      221.18     17.79 o 
  -3  10   6     2271.22     2286.54     57.37 o 
  -2  10   6       49.58       44.55     12.61 o 
  -1  10   6      376.09      359.20     13.86 o 
   0  10   6      856.51      794.23     39.45 o 
   1  10   6     1645.14     1581.36     83.39 o 
   2  10   6      816.24      763.30     37.99 o 
   3  10   6     4458.51     4521.79    164.40 o 
   4  10   6        0.70        0.66     12.20 o 
   5  10   6     2485.35     2852.92    145.07 o 
   6  10   6        5.76       19.71     17.51 o 
   7  10   6      220.34      199.77     36.04 o 
   8  10   6      116.58      136.45     20.57 o 
   9  10   6      364.70      302.30     22.43 o 
  10  10   6      435.28      380.54     29.72 o 
 -11  11   6        0.59       30.30     31.42 o 
 -10  11   6      604.46      603.88     47.04 o 
  -9  11   6      904.15      814.49     56.96 o 
  -8  11   6      886.85      866.67     50.13 o 
  -7  11   6     3804.97     3925.82   1059.52 o 
  -6  11   6     1607.30     1493.66     66.70 o 
  -5  11   6      965.21      943.55     30.54 o 
  -4  11   6     4533.36     4431.62     97.97 o 
  -3  11   6      167.50      203.52     17.94 o 
  -2  11   6     2923.07     3130.40     71.26 o 
  -1  11   6     5275.17     5201.25    116.42 o 
   0  11   6      481.19      461.36     18.02 o 
   1  11   6     4846.41     4935.90    151.32 o 
   2  11   6     1158.33     1220.82     32.96 o 
   3  11   6     1686.25     1673.10     54.40 o 
   4  11   6     4968.65     5141.80    171.54 o 
   5  11   6       60.63       33.19     13.57 o 
   6  11   6      970.70      959.97     33.57 o 
   7  11   6      694.16      741.28     54.15 o 
   8  11   6       27.52       28.16     16.63 o 
   9  11   6     1612.46     1857.45     60.81 o 
 -10  12   6       19.72       32.36     27.87 o 
  -9  12   6       15.19       36.66     25.53 o 
  -8  12   6      156.90      191.53     29.93 o 
  -7  12   6      129.55      100.35     16.25 o 
  -6  12   6      526.43      482.73     21.32 o 
  -5  12   6        4.85      -28.99     19.32 o 
  -4  12   6      122.61      108.79     11.76 o 
  -3  12   6      877.36      765.09     29.16 o 
  -2  12   6      868.52      856.55     26.77 o 
  -1  12   6       45.41       42.27     14.58 o 
   0  12   6     1921.13     1837.72     87.13 o 
   1  12   6       99.81       94.74     14.16 o 
   2  12   6     2825.75     2875.53     75.07 o 
   3  12   6       16.26        4.51     12.56 o 
   4  12   6      220.79      221.21     17.96 o 
   5  12   6      349.88      303.38     24.40 o 
   6  12   6      694.97      641.73     29.44 o 
   7  12   6        2.87       57.45     20.32 o 
   8  12   6      316.42      261.40     62.85 o 
  -9  13   6      233.53      148.79     28.90 o 
  -8  13   6      462.68      427.81     26.70 o 
  -7  13   6      335.28      295.98     29.30 o 
  -6  13   6      188.91      163.68     75.10 o 
  -5  13   6      350.73      333.10     16.49 o 
  -4  13   6     2869.94     2798.31     94.56 o 
  -3  13   6      200.66      260.09     23.03 o 
  -2  13   6     3766.68     4123.50    131.57 o 
  -1  13   6     1590.53     1589.40     56.16 o 
   0  13   6      802.45      742.45     42.48 o 
   1  13   6     1370.29     1473.02    105.68 o 
   2  13   6      280.55      300.08     20.33 o 
   3  13   6      991.98      857.82     78.65 o 
   4  13   6      892.52      904.39     31.97 o 
   5  13   6        0.50       25.93     23.23 o 
   6  13   6        1.34       -2.24     32.08 o 
   7  13   6      238.34      228.67     26.53 o 
  -7  14   6      147.13      190.13     33.67 o 
  -6  14   6     1151.53     1006.79     47.62 o 
  -5  14   6        3.51       21.99     21.19 o 
  -4  14   6       11.29       12.62     17.85 o 
  -3  14   6     3344.62     3884.91    135.99 o 
  -2  14   6     3791.07     3838.33     95.34 o 
  -1  14   6     1701.77     1723.50     53.46 o 
   0  14   6     5054.90     5135.53    152.93 o 
   1  14   6      440.74      542.99     58.45 o 
   2  14   6      874.83      811.44     35.82 o 
   3  14   6      251.81      311.93     24.29 o 
   4  14   6       45.67        0.00     37.22 o 
   5  14   6     1228.20     1318.91    130.79 o 
   6  14   6     1650.50     1697.76    108.49 o 
  -5  15   6      112.69      138.78     24.74 o 
  -4  15   6       49.70        8.17     25.67 o 
  -3  15   6      142.79      110.83     17.53 o 
  -2  15   6       65.88       52.41     24.92 o 
  -1  15   6      350.28      392.57     38.85 o 
   0  15   6       60.68      111.18     20.10 o 
   1  15   6      310.57      259.48     31.24 o 
   2  15   6      171.13      170.71     19.12 o 
   3  15   6      178.02      133.33     17.86 o 
   4  15   6       87.19      124.01     23.81 o 
  -1  16   6      157.58      197.66     22.80 o 
   0  16   6      546.19      513.61     27.60 o 
 -14   1   7      884.15      896.36     46.83 o 
 -13   1   7     3925.98     4018.30    121.42 o 
 -12   1   7     1261.18     1280.72     88.71 o 
 -11   1   7       65.81       63.40     10.49 o 
 -10   1   7     1931.16     2087.59     50.28 o 
  -9   1   7     4558.80     4364.97     85.91 o 
  -8   1   7      996.35     1063.49     25.27 o 
  -7   1   7    12641.54    12802.35    251.39 o 
  -6   1   7     8135.16     8615.23    238.17 o 
  -5   1   7    11656.66    12278.26    206.85 o 
  -4   1   7    14197.18    14086.03    221.38 o 
  -3   1   7      994.73     1236.17     25.84 o 
  -2   1   7    20747.11    21704.79    475.81 o 
  -1   1   7    16647.07    17873.11    279.66 o 
   0   1   7       59.02       97.64      7.90 o 
   1   1   7    11404.26    11248.54    131.07 o 
   2   1   7    13870.67    12505.24    162.69 o 
   3   1   7     2870.64     2629.62     60.07 o 
   4   1   7    19474.71    18602.93    213.46 o 
   5   1   7        4.55       12.90      5.51 o 
   6   1   7     5880.73     5993.09    110.32 o 
   7   1   7     2317.99     2099.79     71.09 o 
   8   1   7     1602.43     1613.12     43.97 o 
   9   1   7     6658.60     6868.83    172.58 o 
  10   1   7     1416.08     1504.86     53.31 o 
  11   1   7     4014.68     3851.20    125.53 o 
  12   1   7     3926.69     4040.79    173.02 o 
  13   1   7      116.53      103.28     23.56 o 
 -14   2   7     3638.09     3563.04    138.62 o 
 -13   2   7        3.20       58.26     35.16 o 
 -12   2   7     4071.98     3701.48    115.95 o 
 -11   2   7      915.58      984.06     38.81 o 
 -10   2   7      231.64      251.75     21.80 o 
  -9   2   7      666.69      691.57     23.69 o 
  -8   2   7     1752.20     1862.82     83.55 o 
  -7   2   7     3315.08     3878.99     85.14 o 
  -6   2   7     6390.32     6212.03    120.93 o 
  -5   2   7    10106.72    11492.29    210.78 o 
  -4   2   7     1673.64     1684.65     30.11 o 
  -3   2   7     9040.75     8827.27    263.05 o 
  -2   2   7      960.17     1038.23     31.52 o 
  -1   2   7     4356.12     3993.84     97.30 o 
   0   2   7    19070.90    18984.86    235.33 o 
   1   2   7     2520.67     2509.94     29.40 o 
   2   2   7     9372.10     9007.07    108.81 o 
   3   2   7     6332.26     6323.75     76.04 o 
   4   2   7      699.49      554.85     17.23 o 
   5   2   7     9155.81     9205.58    124.17 o 
   6   2   7     1864.84     1892.56     39.76 o 
   7   2   7     1285.71     1414.97     64.57 o 
   8   2   7     1886.40     1852.93    129.67 o 
   9   2   7      437.83      418.45     20.74 o 
  10   2   7     1661.48     1717.89    100.12 o 
  11   2   7     4474.18     4866.42    143.44 o 
  12   2   7       54.60       30.20     17.62 o 
  13   2   7      506.88      442.09     46.67 o 
 -14   3   7      313.80      255.64     29.56 o 
 -13   3   7      166.60      155.62     23.14 o 
 -12   3   7      142.52       98.92     29.79 o 
 -11   3   7      463.63      468.26     21.68 o 
 -10   3   7      646.39      540.86     22.49 o 
  -9   3   7       11.86       18.01     10.39 o 
  -8   3   7     1369.64     1367.94     36.44 o 
  -7   3   7      143.82      203.74     13.27 o 
  -6   3   7       96.17      141.39     12.25 o 
  -5   3   7     2464.68     2723.93     90.51 o 
  -4   3   7      250.61      254.91     21.61 o 
  -3   3   7      317.56      260.99      9.89 o 
  -2   3   7      162.99      155.67      9.17 o 
  -1   3   7     1593.76     1522.88     26.35 o 
   0   3   7      297.14      192.02      5.18 o 
   1   3   7     1088.25     1245.19     22.69 o 
   2   3   7      376.16      370.92      7.77 o 
   3   3   7     2935.67     3263.44     54.37 o 
   4   3   7       92.84       64.35      5.98 o 
   5   3   7      247.66      322.52      9.25 o 
   6   3   7       29.99       41.34     21.82 o 
   7   3   7       13.08       26.64      8.29 o 
   8   3   7       37.63       55.74     11.57 o 
   9   3   7     1791.37     1806.28     50.90 o 
  10   3   7      575.40      670.86     49.23 o 
  11   3   7      833.14      794.06     82.11 o 
  12   3   7      167.67      187.94     44.42 o 
  13   3   7      116.87      165.53     43.86 o 
 -14   4   7     3675.67     3544.09    179.84 o 
 -13   4   7     1096.62     1021.11     55.55 o 
 -12   4   7     2249.55     2257.64    311.10 o 
 -11   4   7     3407.65     3266.50     78.96 o 
 -10   4   7       29.60       38.58     12.53 o 
  -9   4   7     1253.22     1338.98    100.83 o 
  -8   4   7     1489.93     1637.38     88.12 o 
  -7   4   7      339.55      419.77     18.51 o 
  -6   4   7     1033.07      966.45     25.11 o 
  -5   4   7     1591.55     1465.45     45.48 o 
  -4   4   7      416.28      289.57     19.80 o 
  -3   4   7    37101.33    38678.79    674.62 o 
  -2   4   7     5271.04     4833.54     82.66 o 
  -1   4   7     5460.86     5233.75     95.45 o 
   0   4   7    20679.58    19673.54    225.88 o 
   1   4   7      674.08      613.89     19.22 o 
   2   4   7     7149.08     6687.66    102.90 o 
   3   4   7     2812.70     2389.60     42.92 o 
   4   4   7     2667.95     2431.57     66.42 o 
   5   4   7     5329.39     5332.00    129.01 o 
   6   4   7       74.51       86.97     10.16 o 
   7   4   7      486.69      538.48     25.67 o 
   8   4   7     2519.68     2534.41     63.65 o 
   9   4   7     1243.55     1321.02     68.02 o 
  10   4   7     3190.90     3080.00     86.44 o 
  11   4   7     4065.69     4193.92    188.92 o 
  12   4   7      529.50      532.89     49.47 o 
 -14   5   7       40.85       21.27     19.77 o 
 -13   5   7      410.12      351.57     34.78 o 
 -12   5   7     1232.50     1210.12    143.69 o 
 -11   5   7      802.83      821.70     80.99 o 
 -10   5   7     1818.96     1852.43    108.51 o 
  -9   5   7        8.70       40.44     14.83 o 
  -8   5   7     1916.44     1915.84     82.06 o 
  -7   5   7     1282.38     1278.83     85.81 o 
  -6   5   7        1.78        1.03      7.28 o 
  -5   5   7      120.48      119.80     13.36 o 
  -4   5   7     2180.07     2327.40     61.00 o 
  -3   5   7       24.74       11.84      3.75 o 
  -2   5   7     5657.84     5293.88    127.40 o 
  -1   5   7    15779.82    16689.97    203.51 o 
   0   5   7      195.52      242.47     10.30 o 
   1   5   7        2.58       36.61      5.21 o 
   2   5   7     2676.66     2782.83     48.75 o 
   3   5   7      441.68      460.74     22.14 o 
   4   5   7     1461.21     1311.67     32.79 o 
   5   5   7      542.43      523.56     14.76 o 
   6   5   7      446.32      443.00     24.15 o 
   7   5   7     3213.53     3140.02    102.86 o 
   8   5   7      251.40      237.74     15.00 o 
   9   5   7     1158.21     1075.96     36.29 o 
  10   5   7        8.99       -3.44     30.49 o 
  11   5   7      566.30      526.12     32.36 o 
  12   5   7      835.94      865.55     65.00 o 
 -13   6   7      183.30      228.92     29.36 o 
 -12   6   7     2027.25     2036.95    160.20 o 
 -11   6   7      122.76      149.77     36.40 o 
 -10   6   7       34.23       39.09     12.42 o 
  -9   6   7       19.08       30.79     11.95 o 
  -8   6   7      402.57      460.42     23.37 o 
  -7   6   7     1704.61     1549.42     61.58 o 
  -6   6   7      185.13      159.15     16.25 o 
  -5   6   7     1079.77      938.47     35.81 o 
  -4   6   7     1736.30     2038.53     50.85 o 
  -3   6   7     2485.87     2132.05     32.88 o 
  -2   6   7      670.03      674.95     17.92 o 
  -1   6   7      771.66      765.87     25.26 o 
   0   6   7     4251.30     3911.28     77.92 o 
   1   6   7        3.37        0.62      6.17 o 
   2   6   7     7269.35     7174.59    100.45 o 
   3   6   7     5987.62     5785.75     94.43 o 
   4   6   7     3139.77     3061.91     43.16 o 
   5   6   7     6657.74     6429.26    174.38 o 
   6   6   7      174.16      156.26      9.96 o 
   7   6   7        1.22       10.10     11.28 o 
   8   6   7      180.29      183.43     26.04 o 
   9   6   7     1252.08     1186.37    120.97 o 
  10   6   7       69.49       61.84     27.78 o 
  11   6   7     1503.12     1434.05    120.13 o 
  12   6   7      232.37      289.36     47.51 o 
 -13   7   7      944.82      819.11     45.00 o 
 -12   7   7      929.88      964.73     44.56 o 
 -11   7   7       82.70       66.90     18.38 o 
 -10   7   7     3652.32     3679.52    191.90 o 
  -9   7   7     5414.10     5449.12    156.66 o 
  -8   7   7       53.24       40.55     14.43 o 
  -7   7   7     7465.82     7643.65    414.12 o 
  -6   7   7      108.68      102.63     10.25 o 
  -5   7   7     6089.03     6258.15    177.86 o 
  -4   7   7     5775.34     5787.12    119.80 o 
  -3   7   7       32.37       45.29      7.37 o 
  -2   7   7     9165.92     8973.07    237.21 o 
  -1   7   7     2591.42     2679.43     51.43 o 
   0   7   7      382.93      337.10     15.90 o 
   1   7   7     8170.88     8078.14    126.95 o 
   2   7   7     1053.78     1068.43     22.37 o 
   3   7   7      531.67      557.68     31.84 o 
   4   7   7     5878.47     5555.37    289.47 o 
   5   7   7      816.32      827.59     43.87 o 
   6   7   7     3489.65     3548.27     96.99 o 
   7   7   7     3211.46     3343.97     81.18 o 
   8   7   7      110.12      130.48     19.09 o 
   9   7   7     6512.06     6638.63    584.33 o 
  10   7   7     2181.99     2182.84    226.61 o 
  11   7   7      947.13      822.26     42.80 o 
 -12   8   7       55.90       62.90     17.94 o 
 -11   8   7      587.87      637.67     54.55 o 
 -10   8   7      629.36      725.97     31.15 o 
  -9   8   7     1374.23     1427.79     52.58 o 
  -8   8   7       34.32       20.38     12.90 o 
  -7   8   7      875.13      853.44     69.76 o 
  -6   8   7     1145.06     1128.64     59.54 o 
  -5   8   7        9.75        4.74      6.63 o 
  -4   8   7       92.90      124.28      8.72 o 
  -3   8   7       32.73       51.31      9.74 o 
  -2   8   7     1470.27     1264.44     34.42 o 
  -1   8   7     2142.65     2065.65     39.52 o 
   0   8   7     1139.53     1099.89     26.22 o 
   1   8   7     2250.00     2287.49     42.65 o 
   2   8   7      130.54      150.52      9.87 o 
   3   8   7      137.39      151.56     15.53 o 
   4   8   7      941.35      931.78    110.62 o 
   5   8   7        1.54        9.94     11.18 o 
   6   8   7     1991.59     1813.05     49.05 o 
   7   8   7      491.61      515.12     25.40 o 
   8   8   7     1514.13     1495.10     69.07 o 
   9   8   7      244.58      223.29     20.52 o 
  10   8   7      377.70      341.86     28.74 o 
  11   8   7       36.19       70.14     23.59 o 
 -12   9   7      243.11      151.41     37.32 o 
 -11   9   7       15.69      -19.17     21.42 o 
 -10   9   7      821.13      819.16     71.00 o 
  -9   9   7     4587.44     4457.11    122.33 o 
  -8   9   7        0.74       -6.89     22.84 o 
  -7   9   7     3055.55     3173.35     94.65 o 
  -6   9   7     2963.21     2658.69    531.07 o 
  -5   9   7     3849.49     3855.28    148.70 o 
  -4   9   7     1600.17     1377.91     56.61 o 
  -3   9   7     3870.80     3693.14    114.61 o 
  -2   9   7     3488.73     3474.42     76.55 o 
  -1   9   7       31.58       21.97      8.37 o 
   0   9   7      184.85      196.79     22.59 o 
   1   9   7      515.61      514.23     16.67 o 
   2   9   7     6139.67     6014.49    225.96 o 
   3   9   7      279.77      317.26     42.09 o 
   4   9   7     7375.93     7516.19    166.82 o 
   5   9   7       81.17       53.55     15.12 o 
   6   9   7     1170.04     1166.76     48.89 o 
   7   9   7      265.22      281.91     19.02 o 
   8   9   7       17.06       -0.16     13.20 o 
   9   9   7     2990.32     2887.49    109.48 o 
  10   9   7     1633.88     1604.37    141.08 o 
 -11  10   7      522.42      420.01     37.13 o 
 -10  10   7      449.49      552.60     47.14 o 
  -9  10   7      224.05      226.30     18.87 o 
  -8  10   7     4258.85     4208.74    107.53 o 
  -7  10   7      337.78      318.10     30.13 o 
  -6  10   7     3144.25     3549.59    142.28 o 
  -5  10   7      936.05      863.87     38.26 o 
  -4  10   7      107.81      131.79     15.39 o 
  -3  10   7     3268.63     3389.35     87.07 o 
  -2  10   7      715.08      613.79     38.84 o 
  -1  10   7     3710.78     3329.24    100.54 o 
   0  10   7     1193.97     1134.17     30.33 o 
   1  10   7      331.58      291.86     20.02 o 
   2  10   7     7141.35     7261.71    334.94 o 
   3  10   7     4025.57     4005.90    141.71 o 
   4  10   7      165.74      183.41     32.74 o 
   5  10   7     6430.30     6706.77    196.91 o 
   6  10   7      449.64      436.05     31.58 o 
   7  10   7     1781.30     1731.11    157.39 o 
   8  10   7      930.70      904.02     46.14 o 
   9  10   7       46.71       46.91     38.81 o 
  10  10   7      198.03      218.96     21.56 o 
 -10  11   7        9.08      -11.13     27.87 o 
  -9  11   7      180.78      186.58     27.78 o 
  -8  11   7      327.05      293.48     25.32 o 
  -7  11   7      318.31      339.11     28.71 o 
  -6  11   7      758.23      796.67     48.77 o 
  -5  11   7      108.79      130.16     13.98 o 
  -4  11   7        1.72        4.46      8.68 o 
  -3  11   7      179.20      160.31     12.94 o 
  -2  11   7     1200.00     1300.86     69.94 o 
  -1  11   7      243.41      330.46     16.74 o 
   0  11   7      198.57      206.12     19.40 o 
   1  11   7     1687.17     1677.39     81.09 o 
   2  11   7      522.68      475.29     19.19 o 
   3  11   7       33.05       26.92     16.19 o 
   4  11   7      226.07      217.48     16.78 o 
   5  11   7        0.00      -10.53     31.56 o 
   6  11   7       58.40       66.10     26.67 o 
   7  11   7       46.63       36.46     20.53 o 
   8  11   7      473.98      408.00     30.15 o 
   9  11   7       19.69       53.48     16.87 o 
  -9  12   7     1717.96     1826.59    111.39 o 
  -8  12   7      272.88      245.03     27.68 o 
  -7  12   7      189.23      164.97     20.95 o 
  -6  12   7      958.68      916.26     60.10 o 
  -5  12   7     2365.82     2134.76     60.02 o 
  -4  12   7       11.38       57.89     17.08 o 
  -3  12   7     2194.18     2373.18     67.00 o 
  -2  12   7     1575.78     1650.29     38.14 o 
  -1  12   7     3900.32     3781.92    334.83 o 
   0  12   7     7910.24     8035.98    155.07 o 
   1  12   7       14.13       16.88     11.99 o 
   2  12   7     1320.29     1389.72     56.70 o 
   3  12   7     1119.23     1044.05     82.91 o 
   4  12   7      431.88      309.19     17.51 o 
   5  12   7     2877.35     3043.12    109.73 o 
   6  12   7      644.46      616.16     57.83 o 
   7  12   7      280.60      235.89     20.83 o 
   8  12   7      412.59      492.32    125.97 o 
  -8  13   7      188.71      226.76     53.68 o 
  -7  13   7      736.85      619.20     29.79 o 
  -6  13   7       51.55       47.70     12.68 o 
  -5  13   7       86.07       82.86     29.65 o 
  -4  13   7     1883.48     1882.14     87.72 o 
  -3  13   7      115.33      108.43     16.91 o 
  -2  13   7     4117.98     3912.90     94.12 o 
  -1  13   7     2201.62     2251.00     62.95 o 
   0  13   7      460.87      516.88     24.22 o 
   1  13   7     2873.54     2882.93    123.08 o 
   2  13   7      344.08      364.40     46.43 o 
   3  13   7      321.51      266.47     39.40 o 
   4  13   7      359.94      407.43     54.85 o 
   5  13   7       46.44       32.26     24.74 o 
   6  13   7      892.26      956.38     51.26 o 
   7  13   7     1479.75     1421.72     66.54 o 
  -7  14   7       34.74       88.72     31.42 o 
  -6  14   7        4.76      -22.10     15.91 o 
  -5  14   7       19.98        5.08     22.05 o 
  -4  14   7      226.01      195.57     26.74 o 
  -3  14   7       54.47       -4.61     26.49 o 
  -2  14   7      246.79      277.05     30.61 o 
  -1  14   7        8.49       42.99     19.46 o 
   0  14   7      242.63      197.43     51.62 o 
   1  14   7      154.44      141.20     69.81 o 
   2  14   7      653.52      700.25     46.81 o 
   3  14   7      198.62      245.19     49.52 o 
   4  14   7      100.11       32.67     16.96 o 
   5  14   7       83.88       61.12     26.33 o 
  -5  15   7       77.12       95.19     24.45 o 
  -4  15   7      649.77      681.86    136.08 o 
  -3  15   7      105.68      169.78     41.52 o 
  -2  15   7     1506.44     1625.58     58.82 o 
  -1  15   7     1998.93     1836.56     65.34 o 
   0  15   7      776.68      874.88     75.71 o 
   1  15   7      851.40      797.36     35.79 o 
   2  15   7       67.16       32.51     19.73 o 
   3  15   7       50.19       34.05     18.81 o 
 -14   0   8     5361.89     4975.87    270.56 o 
 -13   0   8     2375.08     2477.41    120.18 o 
 -12   0   8     2363.91     2273.44    105.59 o 
 -11   0   8      126.81      168.35     19.13 o 
 -10   0   8      859.38     1065.22     58.08 o 
  -9   0   8      107.52      132.81     13.42 o 
  -8   0   8    11390.83    11528.53    415.61 o 
  -7   0   8     2333.13     2584.22     98.20 o 
  -6   0   8    28848.66    29303.88    803.21 o 
  -5   0   8    13343.24    14191.49    482.14 o 
  -4   0   8     9782.78     9022.49    379.47 o 
  -3   0   8    32450.17    34392.45   1229.17 o 
  -2   0   8       86.13      144.29     21.60 o 
  -1   0   8       52.13      141.03     12.20 o 
   0   0   8     5583.04     5983.68    181.86 o 
   1   0   8      815.11      779.83     21.02 o 
   2   0   8    18160.16    17662.12    347.45 o 
   3   0   8    11692.07    10863.48    217.60 o 
   4   0   8     1618.29     2200.21    111.28 o 
   5   0   8     4299.43     4028.39    135.77 o 
   6   0   8     1121.42     1379.78     90.61 o 
   7   0   8      325.52      397.84     25.67 o 
   8   0   8     6420.50     6609.93    151.85 o 
   9   0   8      285.32      266.77     20.73 o 
  10   0   8     2154.02     2110.34    105.59 o 
  11   0   8     2698.32     2827.65    134.30 o 
  12   0   8      965.36      909.88     65.37 o 
  13   0   8     2046.42     1861.94    137.38 o 
 -14   1   8       81.80      101.18     46.62 o 
 -13   1   8     1645.77     1666.64     62.38 o 
 -12   1   8      564.26      643.02     35.37 o 
 -11   1   8      525.25      586.19     22.73 o 
 -10   1   8      521.88      574.58     57.75 o 
  -9   1   8      499.95      453.84     16.55 o 
  -8   1   8      651.69      601.91     50.70 o 
  -7   1   8      584.95      623.01     24.02 o 
  -6   1   8     1887.97     1896.90     44.63 o 
  -5   1   8      711.22      746.49     39.84 o 
  -4   1   8     2101.27     2171.91     92.27 o 
  -3   1   8      135.95      155.30     11.78 o 
  -2   1   8     5394.98     5669.35    163.46 o 
  -1   1   8      519.27      618.30     23.40 o 
   0   1   8      195.17      178.94      9.22 o 
   1   1   8      590.92      530.19     12.53 o 
   2   1   8       30.31       -6.27      4.18 o 
   3   1   8        8.26       22.33      6.02 o 
   4   1   8     3503.77     3038.61     49.94 o 
   5   1   8      388.70      422.75     12.93 o 
   6   1   8     4399.69     4305.18     89.52 o 
   7   1   8        2.03      -10.56      7.52 o 
   8   1   8        7.38       22.73     15.16 o 
   9   1   8      212.44      211.76     15.35 o 
  10   1   8      350.09      313.97     22.31 o 
  11   1   8        1.08       16.68     18.83 o 
  12   1   8        7.37      -20.94     45.92 o 
  13   1   8       11.03        4.30     21.99 o 
 -14   2   8     1364.38     1239.53     85.85 o 
 -13   2   8      792.03      803.55     58.26 o 
 -12   2   8       29.97       46.28     16.37 o 
 -11   2   8        5.14       -0.31      7.54 o 
 -10   2   8       79.02       79.04     17.30 o 
  -9   2   8      138.96      146.25     17.63 o 
  -8   2   8     8099.37     8052.96    169.72 o 
  -7   2   8       26.55       46.81     10.11 o 
  -6   2   8    13802.86    14843.03    292.61 o 
  -5   2   8     1732.37     1687.70     53.54 o 
  -4   2   8     1838.50     1891.01     54.45 o 
  -3   2   8     4176.63     4174.12     73.99 o 
  -2   2   8        4.10        4.46      6.69 o 
  -1   2   8     1564.99     1460.04     28.44 o 
   0   2   8     5079.53     4694.70     58.98 o 
   1   2   8      385.27      412.33      7.70 o 
   2   2   8     6587.16     6353.29     86.90 o 
   3   2   8     1236.51      983.78     21.91 o 
   4   2   8       81.67      166.59      6.76 o 
   5   2   8     4292.67     4212.54     76.60 o 
   6   2   8     2547.49     2716.62     63.39 o 
   7   2   8      637.91      604.42     22.64 o 
   8   2   8     1167.09     1207.15     34.73 o 
   9   2   8      230.31      256.95     50.67 o 
  10   2   8     6217.92     6362.56    230.61 o 
  11   2   8     2912.58     3166.60     97.48 o 
  12   2   8     1105.09     1257.49     58.91 o 
  13   2   8      212.04      189.20     44.05 o 
 -14   3   8      670.16      609.94     71.69 o 
 -13   3   8     5226.89     4930.07    190.98 o 
 -12   3   8      718.12      776.26     29.42 o 
 -11   3   8      543.40      675.52    108.49 o 
 -10   3   8      909.70      947.67     70.69 o 
  -9   3   8     1852.53     1942.56     49.16 o 
  -8   3   8      881.83      981.42     29.96 o 
  -7   3   8     3957.07     4061.24     91.53 o 
  -6   3   8      483.44      507.55     35.95 o 
  -5   3   8     2339.02     2194.21     80.47 o 
  -4   3   8     7740.21     8381.12    220.29 o 
  -3   3   8      746.55      611.58     25.24 o 
  -2   3   8    14904.92    14886.44    317.31 o 
  -1   3   8     6970.83     6414.59    109.06 o 
   0   3   8     1761.99     1632.09     47.57 o 
   1   3   8    18272.11    16825.37    177.31 o 
   2   3   8     6202.69     5622.73     82.48 o 
   3   3   8     6314.09     5593.37    133.98 o 
   4   3   8     8321.95     8230.88    163.24 o 
   5   3   8     1104.24     1140.59     46.72 o 
   6   3   8     5052.53     4947.17    117.92 o 
   7   3   8     1712.28     1784.08     77.17 o 
   8   3   8      183.42      148.74     14.46 o 
   9   3   8     3657.39     3643.37    130.63 o 
  10   3   8      829.37      807.03     51.61 o 
  11   3   8     1674.30     1518.23     61.22 o 
  12   3   8     1359.50     1462.88     91.47 o 
 -14   4   8        7.79       41.34     37.78 o 
 -13   4   8       24.92       14.52     22.91 o 
 -12   4   8        2.40        5.95     14.81 o 
 -11   4   8      666.26      677.53     50.58 o 
 -10   4   8       53.31       44.09     14.01 o 
  -9   4   8        4.32       41.20     18.51 o 
  -8   4   8     1680.48     1713.62     54.67 o 
  -7   4   8      556.63      584.36     38.60 o 
  -6   4   8      818.36      767.82     29.45 o 
  -5   4   8     1379.85     1514.63     69.36 o 
  -4   4   8      463.22      428.65     10.51 o 
  -3   4   8     3733.19     4219.90    157.66 o 
  -2   4   8       22.20       27.33     13.94 o 
  -1   4   8       88.45       39.58      6.08 o 
   0   4   8      470.28      488.19     16.43 o 
   1   4   8       26.49       63.81      8.53 o 
   2   4   8      104.17      110.87      6.98 o 
   3   4   8       93.18      113.23      6.45 o 
   4   4   8       60.06       84.43      4.81 o 
   5   4   8      236.23      232.04      8.06 o 
   6   4   8      252.04      271.40     14.45 o 
   7   4   8      659.21      643.87     49.32 o 
   8   4   8        0.43       -2.89     12.32 o 
   9   4   8      578.75      628.38     64.92 o 
  10   4   8       52.45       69.27     22.02 o 
  11   4   8        1.69        0.96     20.17 o 
  12   4   8       73.56       73.79     29.74 o 
 -14   5   8      719.16      654.10     58.73 o 
 -13   5   8     5543.28     5019.37    330.56 o 
 -12   5   8      884.43      995.62    163.15 o 
 -11   5   8       82.45       86.25     15.85 o 
 -10   5   8       31.53       53.29     14.73 o 
  -9   5   8     1956.51     2187.11    131.14 o 
  -8   5   8     1653.50     1556.29    102.52 o 
  -7   5   8     6779.13     6721.22    142.10 o 
  -6   5   8      100.45      166.87     17.66 o 
  -5   5   8       16.31        6.17      7.34 o 
  -4   5   8      845.78      923.67     42.65 o 
  -3   5   8     8133.96     8292.20    177.61 o 
  -2   5   8     4807.44     4629.85     76.88 o 
  -1   5   8    13798.31    13985.21    248.30 o 
   0   5   8        0.56       17.80      5.43 o 
   1   5   8     7298.73     6507.26     74.17 o 
   2   5   8     1910.56     1921.15     84.35 o 
   3   5   8     8644.86     8051.78    132.01 o 
   4   5   8     5062.35     5068.87    103.10 o 
   5   5   8       21.27       11.16      6.71 o 
   6   5   8     1486.16     1429.33     52.11 o 
   7   5   8       25.85       39.93      9.36 o 
   8   5   8      220.59      226.45     27.47 o 
   9   5   8     2144.55     2136.48     60.21 o 
  10   5   8     1000.49      931.70     45.59 o 
  11   5   8     2421.03     2601.66    103.65 o 
  12   5   8     1069.73      978.06     73.98 o 
 -13   6   8      647.17      611.58     90.86 o 
 -12   6   8       32.58       53.29     16.90 o 
 -11   6   8     2920.10     2815.53    282.59 o 
 -10   6   8     1438.22     1400.54     60.65 o 
  -9   6   8      583.06      657.18     39.96 o 
  -8   6   8     2590.29     2606.20    136.47 o 
  -7   6   8      572.38      616.20     23.24 o 
  -6   6   8     6963.21     7373.84    187.54 o 
  -5   6   8     4001.34     3982.33    124.16 o 
  -4   6   8        4.33       36.35     14.56 o 
  -3   6   8     3776.14     3673.44     92.25 o 
  -2   6   8     1221.63      971.92     33.81 o 
  -1   6   8     2098.90     1868.20     75.57 o 
   0   6   8     8349.95     8467.36    164.84 o 
   1   6   8        7.11       18.52      6.13 o 
   2   6   8     1887.92     1638.40     27.46 o 
   3   6   8     1087.73     1043.28     29.10 o 
   4   6   8        2.06       -0.35      4.45 o 
   5   6   8     2086.21     1876.53     29.99 o 
   6   6   8     2959.04     2874.14    107.76 o 
   7   6   8       90.27       89.38     10.95 o 
   8   6   8     2484.22     2504.03    124.48 o 
   9   6   8       17.86       -1.12     25.72 o 
  10   6   8     3177.57     3018.69     99.04 o 
  11   6   8      849.20      765.40     44.37 o 
  12   6   8      536.58      607.80     58.73 o 
 -13   7   8     1959.35     1760.09    101.75 o 
 -12   7   8        2.59       15.99     16.66 o 
 -11   7   8     2287.62     2589.26    175.31 o 
 -10   7   8      313.84      298.62     33.53 o 
  -9   7   8      483.32      522.91     56.68 o 
  -8   7   8      265.35      280.70     26.86 o 
  -7   7   8      152.91      197.02     15.56 o 
  -6   7   8       23.71       22.88      8.77 o 
  -5   7   8     1892.33     1934.48     71.30 o 
  -4   7   8      124.76      116.68     12.62 o 
  -3   7   8      710.29      691.84     30.93 o 
  -2   7   8       10.33        8.99      5.97 o 
  -1   7   8      552.48      510.54     13.90 o 
   0   7   8      142.70       98.49      9.64 o 
   1   7   8      295.82      242.41     12.68 o 
   2   7   8      679.03      632.47     24.38 o 
   3   7   8     1640.62     1485.98     35.97 o 
   4   7   8      724.52      734.20     67.68 o 
   5   7   8      977.95     1021.30     27.54 o 
   6   7   8     1748.02     1647.77     72.09 o 
   7   7   8      443.83      435.86     67.13 o 
   8   7   8      371.53      327.40     20.88 o 
   9   7   8       15.89       38.07     21.89 o 
  10   7   8      421.13      381.39     52.56 o 
  11   7   8        0.77      -15.37     21.42 o 
 -12   8   8     1261.32     1253.26    107.47 o 
 -11   8   8     1304.96     1247.49     74.15 o 
 -10   8   8     1144.32     1188.78    145.03 o 
  -9   8   8      593.11      661.24     37.03 o 
  -8   8   8     6611.63     6772.18    221.06 o 
  -7   8   8     1646.00     1643.08     62.91 o 
  -6   8   8     8608.83     9102.20    247.39 o 
  -5   8   8     2684.25     2661.31    149.24 o 
  -4   8   8     3004.69     2872.99     98.36 o 
  -3   8   8     3420.00     3185.56     60.24 o 
  -2   8   8       46.25       53.49      6.12 o 
  -1   8   8     4273.16     3988.44     67.34 o 
   0   8   8     1013.61     1002.50     27.97 o 
   1   8   8       86.32       96.85     11.15 o 
   2   8   8     1192.47     1226.19     30.93 o 
   3   8   8     1717.76     1565.88     37.45 o 
   4   8   8       71.18       83.97     12.18 o 
   5   8   8     7952.37     7881.46    181.18 o 
   6   8   8     1094.03     1161.34     37.55 o 
   7   8   8     1625.20     1529.75     45.72 o 
   8   8   8     5842.50     5662.62    217.62 o 
   9   8   8      493.92      452.92     24.44 o 
  10   8   8      559.39      554.45     70.38 o 
  11   8   8     1447.53     1333.45     99.79 o 
 -12   9   8      290.19      194.23     44.33 o 
 -11   9   8      103.42      171.10     24.30 o 
 -10   9   8     1287.54     1361.88     45.46 o 
  -9   9   8      524.53      589.35     52.36 o 
  -8   9   8      376.76      342.18     20.57 o 
  -7   9   8     2347.14     2473.34     78.59 o 
  -6   9   8       19.34       37.39     14.19 o 
  -5   9   8        1.19       18.49     16.86 o 
  -4   9   8     6545.92     6481.43    268.34 o 
  -3   9   8      209.95      282.59     15.48 o 
  -2   9   8     4562.94     4595.57    109.54 o 
  -1   9   8       57.15       38.40     11.55 o 
   0   9   8      828.49      685.99     35.19 o 
   1   9   8      675.10      773.86     28.64 o 
   2   9   8        0.65        4.09     12.45 o 
   3   9   8       40.18       80.64     11.35 o 
   4   9   8     5918.93     5827.83    230.50 o 
   5   9   8      385.38      500.07     46.84 o 
   6   9   8     1685.10     1832.08     93.05 o 
   7   9   8      653.60      654.22     27.77 o 
   8   9   8     1005.34      978.62     80.72 o 
   9   9   8      618.79      636.75     31.68 o 
  10   9   8      147.41      166.52     28.36 o 
 -11  10   8       12.97       16.83     30.21 o 
 -10  10   8      288.63      337.87     37.83 o 
  -9  10   8       41.00       71.14     20.99 o 
  -8  10   8     2469.70     2615.62     76.09 o 
  -7  10   8       49.55       57.78     20.67 o 
  -6  10   8     2407.67     2422.49     62.65 o 
  -5  10   8      658.17      660.41     40.60 o 
  -4  10   8      288.37      300.59     24.71 o 
  -3  10   8      457.39      419.21     36.27 o 
  -2  10   8      477.32      356.58     22.18 o 
  -1  10   8      382.93      347.56     31.86 o 
   0  10   8      118.39      144.06     18.52 o 
   1  10   8      815.43      816.42     51.40 o 
   2  10   8      429.85      455.42     39.92 o 
   3  10   8       47.01       42.82     13.95 o 
   4  10   8        0.44       -3.52     14.21 o 
   5  10   8       40.20       41.45     18.02 o 
   6  10   8      106.70      112.81     16.75 o 
   7  10   8        0.30      -10.72     15.35 o 
   8  10   8      532.70      648.88     55.53 o 
   9  10   8      793.65      780.15     75.80 o 
 -10  11   8     2400.36     2629.20    136.26 o 
  -9  11   8      135.53      201.20     51.67 o 
  -8  11   8      663.10      697.10     55.04 o 
  -7  11   8     1444.98     1529.32     60.94 o 
  -6  11   8      872.44      899.42     32.52 o 
  -5  11   8      793.91      778.50     28.48 o 
  -4  11   8     6007.99     5820.51    125.22 o 
  -3  11   8      698.62      741.02     22.23 o 
  -2  11   8     2779.27     2808.57     61.71 o 
  -1  11   8     1248.33     1198.61     30.76 o 
   0  11   8     1142.86     1117.76     57.99 o 
   1  11   8     1566.87     1686.61     73.79 o 
   2  11   8      644.21      635.72     59.30 o 
   3  11   8     1239.96     1261.47     46.97 o 
   4  11   8     8170.33     8231.25    355.09 o 
   5  11   8       16.51       13.71     16.65 o 
   6  11   8     1145.10     1310.85    106.99 o 
   7  11   8      335.08      392.24     24.64 o 
   8  11   8      343.13      302.97     37.62 o 
   9  11   8      667.91      633.21     39.84 o 
  -9  12   8      119.72       88.47     21.04 o 
  -8  12   8       93.19      128.22     17.91 o 
  -7  12   8      253.57      187.32     47.00 o 
  -6  12   8        1.15       13.90     12.71 o 
  -5  12   8      233.36      225.23     23.58 o 
  -4  12   8        7.95        1.38     12.77 o 
  -3  12   8     1817.50     1942.90     99.79 o 
  -2  12   8        0.29        4.96     20.21 o 
  -1  12   8      158.65      151.91     38.58 o 
   0  12   8      571.96      527.41     41.67 o 
   1  12   8       46.46      106.31     20.97 o 
   2  12   8      152.42      165.71     14.81 o 
   3  12   8        0.81       16.58     24.35 o 
   4  12   8       10.25        6.87     12.79 o 
   5  12   8     1561.79     1541.21     63.76 o 
   6  12   8      171.66      192.41     18.46 o 
   7  12   8     1868.34     1798.70     63.55 o 
   8  12   8       67.57       94.93     40.03 o 
  -8  13   8      283.44      422.70     83.52 o 
  -7  13   8      947.48      918.32     42.08 o 
  -6  13   8       89.86      102.19     21.24 o 
  -5  13   8       27.68       34.15     18.87 o 
  -4  13   8      249.64      159.88     37.33 o 
  -3  13   8     1226.32     1258.56     71.87 o 
  -2  13   8       62.76      153.08     25.47 o 
  -1  13   8     2882.44     2799.87     74.41 o 
   0  13   8      160.57      210.14     52.61 o 
   1  13   8     4177.55     4351.42    209.77 o 
   2  13   8       32.60       18.02     19.21 o 
   3  13   8     1503.16     1414.67     45.76 o 
   4  13   8      642.36      626.61     30.24 o 
   5  13   8      131.67      173.06     81.32 o 
   6  13   8      364.73      476.03     55.37 o 
  -7  14   8      114.88      149.52     24.90 o 
  -6  14   8      332.31      270.30     25.28 o 
  -5  14   8      720.47      640.91     35.17 o 
  -4  14   8       12.54      -26.36     21.59 o 
  -3  14   8     1727.10     1806.09     62.88 o 
  -2  14   8     1106.22     1127.49     53.80 o 
  -1  14   8     1389.38     1361.99     47.05 o 
   0  14   8     2413.71     2587.59     98.26 o 
   1  14   8       30.40       68.45     18.62 o 
   2  14   8     1021.85      926.05     39.63 o 
   3  14   8      915.21     1064.62     42.09 o 
   4  14   8      137.29      139.07     27.78 o 
   5  14   8      375.83      412.30     29.88 o 
  -4  15   8      584.70      597.06     62.89 o 
  -3  15   8       54.78      143.39     27.00 o 
  -2  15   8       63.22       30.73     24.65 o 
  -1  15   8       79.70       59.95     18.49 o 
   0  15   8       22.77       54.92     23.64 o 
   1  15   8        4.59       43.00     21.02 o 
   2  15   8       75.15       71.47     32.37 o 
   3  15   8       50.81       94.18     33.76 o 
 -14   1   9      568.25      465.65     37.10 o 
 -13   1   9     4140.50     4200.06    144.14 o 
 -12   1   9     1226.50     1167.86     61.84 o 
 -11   1   9       76.82       78.74     17.18 o 
 -10   1   9      364.04      286.76     17.05 o 
  -9   1   9     6204.72     6541.47    125.57 o 
  -8   1   9        2.81       20.71     11.05 o 
  -7   1   9    30664.83    31990.33    543.68 o 
  -6   1   9     2074.99     2148.93     50.76 o 
  -5   1   9     6359.40     6317.34    181.03 o 
  -4   1   9     5873.87     5647.72    155.40 o 
  -3   1   9       11.48       34.63      5.64 o 
  -2   1   9     4656.19     4458.49    136.50 o 
  -1   1   9     1111.09      893.59     39.83 o 
   0   1   9     4390.28     4512.20     66.39 o 
   1   1   9     5218.59     4766.06     67.40 o 
   2   1   9       45.86       24.56      4.37 o 
   3   1   9      816.40      670.16     20.49 o 
   4   1   9     5000.90     4662.09    100.26 o 
   5   1   9      923.44      925.64     18.56 o 
   6   1   9     2780.04     2899.06    109.42 o 
   7   1   9     5604.34     5539.16    129.31 o 
   8   1   9       19.52        1.01     13.72 o 
   9   1   9     2128.90     2273.61     81.83 o 
  10   1   9     2091.21     2155.86     76.00 o 
  11   1   9      980.27      893.40     46.62 o 
  12   1   9     1916.07     1911.75     80.50 o 
 -14   2   9     3524.91     3397.66    128.19 o 
 -13   2   9     1129.40     1132.48     51.93 o 
 -12   2   9     2815.06     2305.55     93.04 o 
 -11   2   9     1702.12     1712.00     42.70 o 
 -10   2   9       25.80       32.39      9.23 o 
  -9   2   9      136.86      166.99     18.90 o 
  -8   2   9     2470.60     2759.10     81.90 o 
  -7   2   9     1345.47     1607.99     54.13 o 
  -6   2   9     4023.62     3843.00     84.88 o 
  -5   2   9       83.84       99.64     13.02 o 
  -4   2   9     1836.48     1737.17     51.19 o 
  -3   2   9     9779.25     9652.26    197.93 o 
  -2   2   9     2827.37     3128.60     68.81 o 
  -1   2   9       30.21       25.70      7.73 o 
   0   2   9     2591.56     2358.92     52.44 o 
   1   2   9        1.81        4.50      4.20 o 
   2   2   9     4689.75     4250.91     64.70 o 
   3   2   9    11604.62    12028.81    167.97 o 
   4   2   9       49.38       10.87      6.08 o 
   5   2   9     8219.86     8410.96    139.27 o 
   6   2   9      526.02      649.84     61.97 o 
   7   2   9      757.37      746.56     30.58 o 
   8   2   9     1316.63     1537.86     45.80 o 
   9   2   9      488.05      465.33     20.27 o 
  10   2   9      341.03      294.87     19.97 o 
  11   2   9      848.82      871.18     92.59 o 
  12   2   9       60.94       22.07     27.59 o 
 -14   3   9       59.93      110.23     30.20 o 
 -13   3   9      219.38      248.34     25.57 o 
 -12   3   9       94.88       81.26     16.55 o 
 -11   3   9      506.03      500.07     28.97 o 
 -10   3   9      593.15      656.31     21.35 o 
  -9   3   9     3320.86     3717.01     84.50 o 
  -8   3   9      168.96      179.41     16.08 o 
  -7   3   9     7257.10     7580.50    156.25 o 
  -6   3   9     1332.65     1264.50     57.04 o 
  -5   3   9     3551.34     3617.25    128.79 o 
  -4   3   9      730.17      768.02     24.45 o 
  -3   3   9     1458.91     1919.04     69.49 o 
  -2   3   9       56.82       83.89      9.56 o 
  -1   3   9    14790.21    14806.71    209.55 o 
   0   3   9     3917.35     3607.50     89.16 o 
   1   3   9     5151.71     5238.79     54.03 o 
   2   3   9      650.48      687.30     16.46 o 
   3   3   9      412.35      321.24     13.85 o 
   4   3   9     1901.80     1944.12     46.91 o 
   5   3   9        0.25        4.93      4.73 o 
   6   3   9      811.85      801.72     36.58 o 
   7   3   9      845.97      859.82     26.52 o 
   8   3   9      622.82      649.16     25.60 o 
   9   3   9     1410.79     1423.44     48.53 o 
  10   3   9        1.61       -2.58     18.27 o 
  11   3   9     2113.05     2231.97     93.92 o 
  12   3   9      132.18      118.12     30.96 o 
 -14   4   9     4168.90     4074.68    224.27 o 
 -13   4   9      299.42      218.16     28.67 o 
 -12   4   9     1347.57     1241.87     53.79 o 
 -11   4   9     4196.98     4297.51     90.33 o 
 -10   4   9     3504.47     3484.35    107.28 o 
  -9   4   9      968.94      982.23     49.96 o 
  -8   4   9    10031.96    10696.31    230.54 o 
  -7   4   9     3636.84     3834.56     87.53 o 
  -6   4   9     4470.35     4223.51    119.67 o 
  -5   4   9       48.12       22.23      9.75 o 
  -4   4   9       29.72       16.53      6.20 o 
  -3   4   9     6679.08     6696.29    140.87 o 
  -2   4   9     8562.11     8049.76    136.60 o 
  -1   4   9     1564.30     1390.23     36.47 o 
   0   4   9    35752.21    34202.84    401.67 o 
   1   4   9     4511.97     4315.72     97.40 o 
   2   4   9    14768.54    14178.87    214.93 o 
   3   4   9     2446.08     2282.85     34.30 o 
   4   4   9     2895.79     2745.55     54.67 o 
   5   4   9     2390.34     2364.88     44.88 o 
   6   4   9      329.28      345.87      9.98 o 
   7   4   9      606.80      629.32     27.99 o 
   8   4   9     3733.39     4107.87     93.41 o 
   9   4   9       35.27       23.57     18.36 o 
  10   4   9     3464.78     3355.74    137.38 o 
  11   4   9      728.93      676.10     38.97 o 
  12   4   9      304.46      292.82     37.60 o 
 -13   5   9      201.30      191.56     29.59 o 
 -12   5   9     1349.87     1151.85    145.55 o 
 -11   5   9      601.10      561.76     61.09 o 
 -10   5   9      820.78      859.21     27.96 o 
  -9   5   9     1394.55     1225.94     51.84 o 
  -8   5   9      260.66      302.75     17.31 o 
  -7   5   9     4387.96     4593.16    116.08 o 
  -6   5   9       23.55       28.30     17.75 o 
  -5   5   9      550.15      647.83     22.53 o 
  -4   5   9      128.28      118.31     13.84 o 
  -3   5   9        0.05       23.53      7.55 o 
  -2   5   9     4603.03     4463.96    134.70 o 
  -1   5   9     8944.39     9157.36    191.97 o 
   0   5   9      482.87      509.49     13.01 o 
   1   5   9     1296.43      900.60     14.09 o 
   2   5   9      265.09      300.26     11.75 o 
   3   5   9      294.96      251.70     17.32 o 
   4   5   9     2080.64     2039.28     53.99 o 
   5   5   9        2.06        1.43      4.92 o 
   6   5   9      399.34      439.27     16.52 o 
   7   5   9      604.32      594.91     24.93 o 
   8   5   9      167.50      156.67     19.61 o 
   9   5   9     1115.64     1076.72     45.65 o 
  10   5   9      422.99      448.50     29.71 o 
  11   5   9       17.60       -2.93     23.85 o 
  12   5   9      373.91      384.10     42.09 o 
 -13   6   9      259.50      248.11     26.16 o 
 -12   6   9     2719.88     2626.87    367.51 o 
 -11   6   9      110.07      171.52     32.87 o 
 -10   6   9        0.03       27.90     28.43 o 
  -9   6   9      490.49      514.52     23.14 o 
  -8   6   9     2782.80     2856.64     96.66 o 
  -7   6   9       20.30       17.07     16.93 o 
  -6   6   9     1969.24     1906.20     69.09 o 
  -5   6   9       76.50       83.89     20.06 o 
  -4   6   9      103.33       80.48     11.11 o 
  -3   6   9      885.86      900.59     30.88 o 
  -2   6   9     3177.58     2993.42     52.06 o 
  -1   6   9       35.39       28.94     11.27 o 
   0   6   9     1684.11     1686.91     28.43 o 
   1   6   9      767.39      657.95     19.86 o 
   2   6   9     2865.80     2838.47     54.58 o 
   3   6   9     1468.52     1233.77     75.56 o 
   4   6   9     2589.00     2553.17     47.72 o 
   5   6   9     1748.19     1654.67     63.91 o 
   6   6   9      175.71      175.23     12.04 o 
   7   6   9      832.88      772.58     37.34 o 
   8   6   9     3292.02     3166.72    135.67 o 
   9   6   9      255.82      201.93     19.66 o 
  10   6   9       91.19      119.47     35.77 o 
  11   6   9      206.32      159.10     35.63 o 
 -13   7   9     1183.76     1262.45     90.72 o 
 -12   7   9      650.93      578.72     70.21 o 
 -11   7   9        8.19       46.22     18.92 o 
 -10   7   9     1959.02     1855.39    134.60 o 
  -9   7   9     7546.53     7487.47    239.30 o 
  -8   7   9       95.37      163.92     20.08 o 
  -7   7   9     9589.63     9923.40    218.46 o 
  -6   7   9       77.49       39.88     14.83 o 
  -5   7   9     7327.23     7482.85    144.87 o 
  -4   7   9     6905.79     7258.06    202.10 o 
  -3   7   9      173.55      197.58      8.36 o 
  -2   7   9     7331.81     6835.21    155.28 o 
  -1   7   9     3789.09     4015.53    114.79 o 
   0   7   9     2311.43     2148.78     98.50 o 
   1   7   9     6097.96     6073.44    159.35 o 
   2   7   9      179.27      235.43      6.20 o 
   3   7   9       83.98       94.43     11.70 o 
   4   7   9     3959.50     3572.30    338.05 o 
   5   7   9      422.12      435.39     70.42 o 
   6   7   9     2965.59     3070.63    125.88 o 
   7   7   9     1426.34     1556.89     45.91 o 
   8   7   9      121.31       92.39     15.69 o 
   9   7   9     3019.60     3137.51     85.22 o 
  10   7   9     1526.31     1477.83     54.42 o 
  11   7   9      794.26      715.36     42.16 o 
 -12   8   9      751.06      599.43     75.05 o 
 -11   8   9      884.81      849.85     81.61 o 
 -10   8   9      831.97      911.55    107.81 o 
  -9   8   9      806.87      796.90     37.43 o 
  -8   8   9      154.59      112.51     17.27 o 
  -7   8   9      544.45      445.94     29.51 o 
  -6   8   9        0.35       29.68     19.10 o 
  -5   8   9     1532.49     1524.69     43.76 o 
  -4   8   9       13.52       13.52     10.50 o 
  -3   8   9     2979.00     3178.30    131.09 o 
  -2   8   9       38.27       57.98      6.78 o 
  -1   8   9     1581.61     1641.82     68.91 o 
   0   8   9      203.19      267.69     17.36 o 
   1   8   9      218.36      256.28     13.86 o 
   2   8   9       73.43      107.19     21.94 o 
   3   8   9     2266.04     2213.15     91.27 o 
   4   8   9      271.45      205.20     23.84 o 
   5   8   9      212.43      181.43     16.91 o 
   6   8   9      148.58      140.37     18.87 o 
   7   8   9       32.35       32.23     13.39 o 
   8   8   9      129.98      100.01     36.18 o 
   9   8   9       48.80       56.23     17.30 o 
  10   8   9      221.04      195.02     54.32 o 
 -12   9   9      159.99       64.10     21.99 o 
 -11   9   9      300.60      258.44     32.08 o 
 -10   9   9      136.10       94.38     16.66 o 
  -9   9   9     3439.29     3504.60    238.78 o 
  -8   9   9      155.63      165.41     16.44 o 
  -7   9   9     5433.25     5675.24    308.26 o 
  -6   9   9      722.91      675.84     56.60 o 
  -5   9   9     2770.02     2856.33     93.91 o 
  -4   9   9     2103.17     1988.97    126.63 o 
  -3   9   9       61.22       54.70     13.40 o 
  -2   9   9     5843.85     5595.60    133.85 o 
  -1   9   9     1188.24     1227.45     66.85 o 
   0   9   9      622.53      634.64     35.87 o 
   1   9   9      118.55      107.22     15.82 o 
   2   9   9       60.34       84.95     11.91 o 
   3   9   9        5.81       -0.89      9.58 o 
   4   9   9     2864.49     2845.11    136.58 o 
   5   9   9      438.37      468.62     31.61 o 
   6   9   9      297.95      306.06     28.32 o 
   7   9   9      687.08      747.47     31.53 o 
   8   9   9       70.44       89.62     16.17 o 
   9   9   9      872.02      917.53     56.99 o 
  10   9   9     1090.62     1050.21     40.99 o 
 -11  10   9     2607.61     2211.68    181.25 o 
 -10  10   9        9.02       30.04     31.94 o 
  -9  10   9     1913.46     1898.91     74.95 o 
  -8  10   9      647.50      616.38     63.23 o 
  -7  10   9      105.95      142.11     18.62 o 
  -6  10   9     1399.31     1521.03     74.51 o 
  -5  10   9     9149.57     9040.47    200.85 o 
  -4  10   9       38.98       21.04     14.42 o 
  -3  10   9     6404.15     6478.54    120.43 o 
  -2  10   9       79.02      101.27     15.32 o 
  -1  10   9      351.20      341.16     16.36 o 
   0  10   9      107.21      104.46     12.52 o 
   1  10   9      131.40      139.02     11.42 o 
   2  10   9      681.24      745.81     35.34 o 
   3  10   9     4272.19     4351.60    161.94 o 
   4  10   9       18.76       52.33     14.41 o 
   5  10   9     5160.98     5536.36    261.46 o 
   6  10   9      146.22      146.98     18.31 o 
   7  10   9     1890.85     1919.78     74.91 o 
   8  10   9      800.05      800.64     54.85 o 
   9  10   9       42.19       31.62     18.77 o 
 -10  11   9      382.00      432.04     28.94 o 
  -9  11   9      899.70      836.59     46.20 o 
  -8  11   9        3.94       -9.79     39.89 o 
  -7  11   9      306.73      321.79     17.09 o 
  -6  11   9      510.64      543.29     20.34 o 
  -5  11   9      250.21      258.03     30.48 o 
  -4  11   9      510.86      602.51     37.63 o 
  -3  11   9      110.61       77.37     11.67 o 
  -2  11   9        2.51        8.66     12.11 o 
  -1  11   9     1032.76     1062.80     29.06 o 
   0  11   9       12.26       -9.30     16.29 o 
   1  11   9      684.21      648.34     26.70 o 
   2  11   9      540.81      534.47     30.66 o 
   3  11   9      306.80      265.23     27.81 o 
   4  11   9     2196.96     2193.52    161.08 o 
   5  11   9       81.66      105.87     25.34 o 
   6  11   9      229.65      224.45     18.98 o 
   7  11   9      192.77      115.12     17.31 o 
   8  11   9      647.58      612.30     31.84 o 
  -9  12   9      908.92      893.09    130.42 o 
  -8  12   9     1140.88     1149.36     50.47 o 
  -7  12   9      525.12      526.81     26.22 o 
  -6  12   9     1709.18     1871.78     77.95 o 
  -5  12   9      170.78      101.85     19.01 o 
  -4  12   9        9.08       23.37     11.98 o 
  -3  12   9      370.84      361.97     26.39 o 
  -2  12   9     3051.52     3393.51     70.93 o 
  -1  12   9     2867.50     2883.32    127.03 o 
   0  12   9     6915.10     7315.44    137.82 o 
   1  12   9      108.51       95.41     19.20 o 
   2  12   9     1306.78     1409.37     70.68 o 
   3  12   9     1060.79     1110.51     32.10 o 
   4  12   9      629.66      537.26     62.44 o 
   5  12   9     1544.78     1756.48     60.65 o 
   6  12   9      387.21      303.16     26.84 o 
   7  12   9      584.01      526.99     29.26 o 
  -8  13   9      539.46      414.68     82.63 o 
  -7  13   9      241.22      290.73     31.37 o 
  -6  13   9        0.96       10.11     17.87 o 
  -5  13   9       61.64       66.34     16.49 o 
  -4  13   9     2024.62     1984.84     89.00 o 
  -3  13   9        9.18       35.23     31.55 o 
  -2  13   9     2308.23     2388.42    115.36 o 
  -1  13   9      868.88      873.68     58.55 o 
   0  13   9      110.51      138.02     20.13 o 
   1  13   9     1632.58     1571.28     71.20 o 
   2  13   9      395.97      430.07     91.84 o 
   3  13   9        1.59      -21.11     14.07 o 
   5  13   9       31.31       38.16     25.44 o 
   6  13   9     1827.50     1903.61    101.05 o 
  -6  14   9       23.57       47.90     24.55 o 
  -5  14   9      138.29      170.77     28.43 o 
  -4  14   9      205.60      294.31     69.91 o 
  -3  14   9       33.15       12.91     14.47 o 
  -2  14   9     1213.49     1221.59     62.80 o 
  -1  14   9       10.16       -5.64     15.30 o 
   0  14   9     1199.04     1186.10     45.62 o 
   1  14   9        0.61       26.45     18.62 o 
   2  14   9      592.94      588.38     64.13 o 
   3  14   9       45.31       54.87     29.09 o 
   4  14   9        1.90       39.18     19.16 o 
  -3  15   9       58.18       92.68     21.15 o 
  -2  15   9     2663.65     2770.96     86.02 o 
  -1  15   9     1772.02     1758.07    118.49 o 
   0  15   9      129.09      171.25     21.67 o 
   1  15   9      735.40      734.03     40.73 o 
   2  15   9      137.35      130.13     33.62 o 
 -14   0  10     3096.72     2799.50    164.41 o 
 -13   0  10     1016.86      979.84     64.90 o 
 -12   0  10     5967.66     5626.23    356.32 o 
 -11   0  10      639.46      583.33     29.35 o 
 -10   0  10     1520.81     1668.72     86.79 o 
  -9   0  10      170.58      150.69     26.28 o 
  -8   0  10    19940.23    21133.83    532.97 o 
  -7   0  10     1823.36     1929.35     59.86 o 
  -6   0  10    28065.17    28142.55    748.13 o 
  -5   0  10     4593.51     4635.54    157.40 o 
  -4   0  10     2333.97     1853.81    214.03 o 
  -3   0  10    10278.95     9862.87    722.70 o 
  -2   0  10    15004.85    16202.67    462.96 o 
  -1   0  10     1138.06      728.82     21.31 o 
   0   0  10     6101.64     5820.18    144.41 o 
   1   0  10     8607.91     8394.50    190.75 o 
   2   0  10    12094.39    12255.66    375.38 o 
   3   0  10     3990.82     4332.05    256.44 o 
   4   0  10     1826.48     1875.20    109.70 o 
   5   0  10     9919.17    10140.55    317.20 o 
   6   0  10     4059.37     4194.40    470.65 o 
   7   0  10      968.99      975.97     36.51 o 
   8   0  10     3094.74     3351.54     96.36 o 
   9   0  10       74.86      114.05     30.16 o 
  10   0  10     1154.48     1316.88     60.23 o 
  11   0  10     1947.09     1902.06    109.14 o 
  12   0  10       24.11        0.00     25.53 o 
 -14   1  10      141.32      136.63     25.98 o 
 -13   1  10     1170.13     1269.52    135.56 o 
 -12   1  10      359.27      465.56     45.17 o 
 -11   1  10      870.02      798.55     34.22 o 
 -10   1  10     1245.99     1294.97     46.57 o 
  -9   1  10      340.83      319.98     27.54 o 
  -8   1  10       13.13       19.56      9.02 o 
  -7   1  10     6686.33     7123.64    181.35 o 
  -6   1  10     2038.44     2017.52     57.48 o 
  -5   1  10       12.58        8.18     14.41 o 
  -4   1  10       38.06       22.00      9.25 o 
  -3   1  10     3027.14     2987.86     67.81 o 
  -2   1  10     1106.22     1028.13     32.58 o 
  -1   1  10      954.55      784.41     17.61 o 
   0   1  10     1642.04     1682.56     41.69 o 
   1   1  10      383.63      284.65      8.07 o 
   2   1  10     2725.13     2547.07     62.15 o 
   3   1  10       91.83      135.37      6.29 o 
   4   1  10     5687.59     5349.61    103.90 o 
   5   1  10       10.37       10.29      5.35 o 
   6   1  10     1810.86     1686.31     63.21 o 
   7   1  10      117.36      126.26     11.02 o 
   8   1  10     1866.25     1976.52     93.29 o 
   9   1  10      765.59      768.40     24.01 o 
  10   1  10      866.87      730.95     30.46 o 
  11   1  10       77.01       50.56     18.04 o 
  12   1  10       89.23       26.42     26.25 o 
 -14   2  10     1256.39     1229.22     85.15 o 
 -13   2  10       34.18       16.67     20.58 o 
 -12   2  10       27.57       37.32     14.31 o 
 -11   2  10       75.65       98.50     16.00 o 
 -10   2  10     1303.81     1377.69     33.40 o 
  -9   2  10       85.38       98.08     13.20 o 
  -8   2  10    10293.14    10712.59    284.64 o 
  -7   2  10      387.74      490.19     29.35 o 
  -6   2  10    15835.08    16989.68    339.99 o 
  -5   2  10      535.81      709.68     21.95 o 
  -4   2  10      617.63      519.61     21.23 o 
  -3   2  10      590.56      545.13     22.00 o 
  -2   2  10    13984.36    14807.04    285.35 o 
  -1   2  10     9147.89     9252.35    209.98 o 
   0   2  10     1147.81      904.09     19.73 o 
   1   2  10     4099.43     3998.00     60.03 o 
   2   2  10     9950.57     9783.47    118.92 o 
   3   2  10      315.49      287.04     14.18 o 
   4   2  10       12.82       19.26      6.02 o 
   5   2  10      784.83      747.18     15.31 o 
   6   2  10     1619.15     1561.04     33.09 o 
   7   2  10       36.03       32.70      9.36 o 
   8   2  10     1327.40     1310.18     33.39 o 
   9   2  10       60.43       91.96     14.04 o 
  10   2  10     2033.37     2013.31     56.19 o 
  11   2  10      655.73      724.77    114.28 o 
  12   2  10       34.13        8.88     27.68 o 
 -14   3  10      371.76      358.16     64.25 o 
 -13   3  10     1795.04     1675.36     75.55 o 
 -12   3  10     3616.09     3412.56    167.59 o 
 -11   3  10     1133.58     1091.19     90.88 o 
 -10   3  10     1652.44     1581.86     44.57 o 
  -9   3  10     3727.59     4022.52     90.43 o 
  -8   3  10     2598.46     2843.63     68.42 o 
  -7   3  10    19201.38    20154.26    408.23 o 
  -6   3  10      120.16      150.53     14.27 o 
  -5   3  10     3422.44     3363.28    103.72 o 
  -4   3  10       22.11       26.46      6.24 o 
  -3   3  10     1933.27     1765.70     48.36 o 
  -2   3  10      112.20      171.89     10.06 o 
  -1   3  10    14160.36    13012.39    280.28 o 
   0   3  10     8243.38     8002.37    198.97 o 
   1   3  10    25880.99    24802.09    317.95 o 
   2   3  10     2906.57     2781.78    110.54 o 
   3   3  10      551.90      462.58     23.13 o 
   4   3  10     7418.93     7254.72    111.45 o 
   5   3  10       35.51       37.33     11.30 o 
   6   3  10     7525.43     7548.40    144.38 o 
   7   3  10     1439.52     1609.20     45.91 o 
   8   3  10     1870.27     1922.67     53.86 o 
   9   3  10     2666.80     2739.18     96.88 o 
  10   3  10      625.31      573.80     24.52 o 
  11   3  10      237.56      195.35     53.82 o 
  12   3  10     1462.05     1488.88     93.05 o 
 -14   4  10      113.59       24.22     29.74 o 
 -13   4  10       48.29       42.83     26.29 o 
 -12   4  10       37.85       26.01     15.13 o 
 -11   4  10     1837.87     1804.22     56.94 o 
 -10   4  10       58.57       75.33     13.06 o 
  -9   4  10       23.02       22.15     18.32 o 
  -8   4  10      427.63      429.99     24.58 o 
  -7   4  10        4.97       30.98     14.17 o 
  -6   4  10      194.15      279.58     20.80 o 
  -5   4  10      231.67      240.38     75.47 o 
  -4   4  10      345.55      300.55     20.76 o 
  -3   4  10     2046.13     2204.07     62.24 o 
  -2   4  10      215.00      205.66      8.60 o 
  -1   4  10       87.66      150.46      6.23 o 
   0   4  10        8.99       -9.45      7.33 o 
   1   4  10       37.96       37.22      5.14 o 
   2   4  10        7.00        4.60      5.13 o 
   3   4  10     1265.80     1362.42     45.07 o 
   4   4  10     1413.93     1453.02     31.91 o 
   5   4  10     1089.77     1068.48     32.43 o 
   6   4  10      247.32      282.35     10.88 o 
   7   4  10      370.54      375.65     25.97 o 
   8   4  10        1.97       -3.25     12.98 o 
   9   4  10        3.53      -43.58     32.45 o 
  10   4  10       98.80       71.47     21.85 o 
  11   4  10       96.82       73.53     26.70 o 
 -13   5  10     2053.92     1955.75    186.16 o 
 -12   5  10     2352.06     2246.53    127.34 o 
 -11   5  10      350.01      357.13     21.96 o 
 -10   5  10     1051.42      911.42     47.74 o 
  -9   5  10     2963.75     3094.17    134.82 o 
  -8   5  10     1427.47     1428.89     59.27 o 
  -7   5  10    13572.00    14051.19    437.96 o 
  -6   5  10     1166.89     1038.56     34.10 o 
  -5   5  10     7588.23     7451.12    159.73 o 
  -4   5  10     1039.15      868.77     25.21 o 
  -3   5  10     1257.96     1139.52     32.69 o 
  -2   5  10      202.17      149.85     15.74 o 
  -1   5  10    23958.07    24784.82    639.61 o 
   0   5  10      101.35      119.62      8.17 o 
   1   5  10    14235.73    13891.92    217.46 o 
   2   5  10      753.92      813.82     48.83 o 
   3   5  10     6838.12     6670.51    165.94 o 
   4   5  10     2055.11     2243.57     48.22 o 
   5   5  10     1253.45     1284.64     41.68 o 
   6   5  10     1167.17     1255.74     31.47 o 
   7   5  10     2080.99     2178.91     50.72 o 
   8   5  10      321.63      352.16     20.41 o 
   9   5  10     1292.69     1343.57     50.93 o 
  10   5  10        1.24      -32.36     22.35 o 
  11   5  10      299.10      276.90     28.34 o 
 -13   6  10      214.07      194.09     25.51 o 
 -12   6  10       80.76       69.99     14.78 o 
 -11   6  10     2875.78     2757.00     99.38 o 
 -10   6  10     1476.33     1473.75     45.82 o 
  -9   6  10      547.48      603.85     32.77 o 
  -8   6  10     8212.75     8151.75    186.71 o 
  -7   6  10     2470.55     2731.50     69.81 o 
  -6   6  10     8036.28     8215.72    188.92 o 
  -5   6  10     1450.17     1576.14     42.29 o 
  -4   6  10      446.52      366.03     19.18 o 
  -3   6  10     2178.26     2379.11     53.68 o 
  -2   6  10     2928.85     2678.10     46.03 o 
  -1   6  10     3852.61     4002.83    130.99 o 
   0   6  10    10519.16    10350.45    137.76 o 
   1   6  10      450.07      526.45     66.30 o 
   2   6  10     1886.47     1766.52     40.10 o 
   3   6  10     1735.24     1649.05     41.52 o 
   4   6  10      363.89      398.70     14.62 o 
   5   6  10     2981.23     2917.35     78.28 o 
   6   6  10      834.13      845.38     41.90 o 
   7   6  10       30.85       -2.03     13.90 o 
   8   6  10      598.93      657.15     41.98 o 
   9   6  10      258.05      271.99     20.02 o 
  10   6  10      681.99      689.82     38.79 o 
  11   6  10     1337.84     1386.86     68.98 o 
 -12   7  10        0.90      -14.83     16.78 o 
 -11   7  10     1488.04     1412.66    223.28 o 
 -10   7  10      313.01      370.27     22.76 o 
  -9   7  10      371.86      391.72     22.01 o 
  -8   7  10      906.91      881.48     29.37 o 
  -7   7  10      236.72      227.59     21.02 o 
  -6   7  10      600.43      606.11     23.90 o 
  -5   7  10      777.49      790.01     69.32 o 
  -4   7  10     1336.37     1335.12     61.19 o 
  -3   7  10      384.54      290.79     14.49 o 
  -2   7  10       26.16       30.53     14.18 o 
  -1   7  10     3416.80     3575.51     62.73 o 
   0   7  10       20.61       13.65     11.36 o 
   1   7  10      120.77       92.10     17.41 o 
   2   7  10      437.64      381.62     14.55 o 
   3   7  10      201.93      166.42     13.71 o 
   4   7  10      313.76      352.73     18.68 o 
   5   7  10       54.00       29.47     18.98 o 
   6   7  10     1695.04     1546.03    166.52 o 
   7   7  10      654.93      721.82     68.87 o 
   8   7  10       94.93      124.01     17.35 o 
   9   7  10        2.20        2.68     13.49 o 
  10   7  10      160.76      185.20     21.46 o 
 -12   8  10      559.38      591.22    100.48 o 
 -11   8  10      256.29      239.26     22.50 o 
 -10   8  10       25.58       31.56     15.73 o 
  -9   8  10     1055.60      979.89     71.74 o 
  -8   8  10     8378.63     8144.67    212.27 o 
  -7   8  10     1648.12     1608.85    124.62 o 
  -6   8  10     8198.36     8778.04    243.91 o 
  -5   8  10     2840.53     2887.04     97.87 o 
  -4   8  10      393.03      478.04     33.27 o 
  -3   8  10     4689.48     4435.98    208.58 o 
  -2   8  10      447.15      386.43     15.39 o 
  -1   8  10     7905.42     7923.57    148.30 o 
   0   8  10     3927.88     4072.24     89.22 o 
   1   8  10      503.72      515.68     31.83 o 
   2   8  10     1242.09     1277.35     31.25 o 
   3   8  10     2276.94     2132.52    113.86 o 
   4   8  10       86.01       42.48     12.47 o 
   5   8  10     1868.16     1922.80    123.27 o 
   6   8  10      414.52      378.94     19.67 o 
   7   8  10     1988.29     1900.54     78.16 o 
   8   8  10     3045.86     3068.29    117.23 o 
   9   8  10       81.20       79.42     21.74 o 
  10   8  10      952.14      939.56     89.64 o 
 -11   9  10      117.68       96.16     29.10 o 
 -10   9  10     2067.55     1962.73    199.90 o 
  -9   9  10        1.10       -1.19     16.31 o 
  -8   9  10      144.53      144.76     15.87 o 
  -7   9  10      689.22      632.27     36.87 o 
  -6   9  10     1760.96     1910.29    110.79 o 
  -5   9  10      944.06      983.82     35.62 o 
  -4   9  10     8091.58     8231.49    188.61 o 
  -3   9  10     1041.12      953.11     28.59 o 
  -2   9  10     1050.30     1228.79     31.10 o 
  -1   9  10       32.33       21.06     16.82 o 
   0   9  10       52.34       65.70     11.20 o 
   1   9  10     1593.41     1600.12     64.61 o 
   2   9  10      560.02      605.53     53.77 o 
   3   9  10     1771.53     1672.41     48.05 o 
   4   9  10     4740.05     4620.28    175.16 o 
   5   9  10       49.20       63.01     34.04 o 
   6   9  10      392.45      463.16     35.96 o 
   7   9  10      169.88      187.23     24.53 o 
   8   9  10      408.01      384.70     40.71 o 
   9   9  10      610.21      602.73     32.31 o 
 -11  10  10       79.31       96.24     21.34 o 
 -10  10  10      332.29      277.75     21.22 o 
  -9  10  10      128.65      165.16     26.92 o 
  -8  10  10     1316.46     1225.15     63.67 o 
  -7  10  10        0.32      -14.99     13.13 o 
  -6  10  10     3206.76     3239.20    197.89 o 
  -5  10  10      764.75      829.03     26.99 o 
  -4  10  10        4.26        9.73     14.66 o 
  -3  10  10       21.38       14.15      6.82 o 
  -2  10  10      163.85      185.88     14.87 o 
  -1  10  10     3725.89     3595.40     96.49 o 
   0  10  10     3524.09     3690.44    187.82 o 
   1  10  10       89.22       80.03     11.92 o 
   2  10  10      241.20      265.36     28.28 o 
   3  10  10      527.89      520.62     21.70 o 
   4  10  10      556.88      578.13     37.65 o 
   5  10  10       22.09       20.22     16.66 o 
   6  10  10      671.00      619.34     37.25 o 
   7  10  10        2.51       41.09     17.42 o 
   8  10  10      476.51      411.85     26.80 o 
   9  10  10       78.40       69.61     20.39 o 
 -10  11  10     2120.75     1876.28    145.94 o 
  -9  11  10      165.99      174.53     21.90 o 
  -8  11  10      115.07       92.80     34.79 o 
  -7  11  10     1903.40     1961.23     78.24 o 
  -6  11  10      107.84      139.10     18.52 o 
  -5  11  10     2896.01     3074.42     91.14 o 
  -4  11  10     3257.59     2887.08    187.31 o 
  -3  11  10      528.40      529.01     30.07 o 
  -2  11  10     2869.27     2937.45     88.39 o 
  -1  11  10     3210.53     3231.65     86.58 o 
   0  11  10      398.03      436.29     26.17 o 
   1  11  10     2158.26     2117.41     58.03 o 
   2  11  10      992.34     1136.49     70.80 o 
   3  11  10      609.73      677.24     35.07 o 
   4  11  10     6167.97     5777.18    238.23 o 
   5  11  10      436.49      453.00     50.65 o 
   6  11  10     2735.23     3165.46    117.43 o 
   7  11  10      839.68      873.83     80.69 o 
   8  11  10      177.33      131.47     35.16 o 
  -9  12  10     1400.81     1347.59    145.78 o 
  -8  12  10       14.07       45.37     16.11 o 
  -7  12  10        1.14       10.19     12.89 o 
  -6  12  10      157.92      150.96     24.53 o 
  -5  12  10     1827.65     1659.74     62.03 o 
  -4  12  10        0.19        7.21     12.62 o 
  -3  12  10     2706.19     2637.13    159.75 o 
  -2  12  10      362.31      388.65     25.54 o 
  -1  12  10       91.99      123.86     16.15 o 
   0  12  10       80.08       99.85     15.82 o 
   1  12  10      404.68      331.89     16.88 o 
   2  12  10        0.69       -1.96     11.68 o 
   3  12  10     3967.70     4083.67    129.59 o 
   4  12  10        9.86       48.10     17.20 o 
   5  12  10      879.44      848.66     45.68 o 
   6  12  10      132.86      142.82     26.41 o 
   7  12  10      995.44      922.98     73.65 o 
  -7  13  10     1423.08     1336.84     69.03 o 
  -6  13  10      261.73      265.75     25.37 o 
  -5  13  10      546.55      577.07     29.00 o 
  -4  13  10       39.75      122.43     22.46 o 
  -3  13  10      901.44      964.16     95.59 o 
  -2  13  10       48.77       44.96     44.80 o 
  -1  13  10     2105.30     2258.17     59.93 o 
   0  13  10      232.99      355.88     26.94 o 
   1  13  10     1634.85     1770.69    112.85 o 
   2  13  10       29.50       22.38     16.52 o 
   3  13  10      443.89      448.03     36.66 o 
   4  13  10      893.13      854.27     45.08 o 
   5  13  10       71.18      108.60     23.87 o 
  -6  14  10     1168.10      998.54     80.35 o 
  -5  14  10     1218.32     1043.41     91.46 o 
  -4  14  10      135.19       88.47     32.40 o 
  -3  14  10     1635.62     1430.86     63.85 o 
  -2  14  10       57.11       96.33     59.54 o 
  -1  14  10     1668.89     1576.59     58.55 o 
   0  14  10     2200.00     2393.72     93.24 o 
   1  14  10       74.81        8.77     21.56 o 
   2  14  10     1031.95     1006.17    126.30 o 
   3  14  10     1594.41     1839.08     84.86 o 
   4  14  10      108.91      104.58     29.89 o 
  -2  15  10      317.53      297.76     30.05 o 
  -1  15  10       21.11       15.82     38.58 o 
   0  15  10       23.23       19.84     35.07 o 
 -14   1  11       63.51       34.60     23.19 o 
 -13   1  11     1339.77     1328.97     63.96 o 
 -12   1  11     2124.92     1959.46     74.11 o 
 -11   1  11       19.36       34.32     10.92 o 
 -10   1  11      204.46      198.42     12.45 o 
  -9   1  11      300.91      355.60     19.68 o 
  -8   1  11      835.13      981.56     55.49 o 
  -7   1  11    19460.70    20687.17    400.93 o 
  -6   1  11     1389.60     1352.22     67.59 o 
  -5   1  11    10767.42    11630.59    252.76 o 
  -4   1  11     8792.54     9047.72    182.30 o 
  -3   1  11     1792.71     1881.95    100.32 o 
  -2   1  11     2330.74     2070.72     80.70 o 
  -1   1  11    20587.05    19689.23    529.79 o 
   0   1  11    11941.03    11916.53    322.55 o 
   1   1  11    11224.75    10550.77    152.61 o 
   2   1  11     4228.33     3819.74     62.93 o 
   3   1  11      451.70      405.28     25.95 o 
   4   1  11      886.20      911.49     28.80 o 
   5   1  11     1615.98     1509.44     58.33 o 
   6   1  11     3860.87     3773.93     92.21 o 
   7   1  11     4718.95     4712.42    180.84 o 
   8   1  11     2575.86     2625.43     90.86 o 
   9   1  11     1418.92     1386.04     65.48 o 
  10   1  11      768.43      720.76     30.11 o 
  11   1  11       18.60       52.10     21.16 o 
  12   1  11     1674.95     1607.93    110.08 o 
 -14   2  11      517.48      533.59     42.32 o 
 -13   2  11     1497.86     1460.01     84.68 o 
 -12   2  11     1437.62     1263.49     91.17 o 
 -11   2  11     5818.97     5894.87    190.36 o 
 -10   2  11       94.14      118.81     12.48 o 
  -9   2  11     4215.50     3971.37     78.48 o 
  -8   2  11     3913.44     4268.32     98.33 o 
  -7   2  11       33.41       50.26     13.72 o 
  -6   2  11     2167.58     1937.06     66.24 o 
  -5   2  11      163.89      191.08     24.16 o 
  -4   2  11     3292.74     3396.14     73.69 o 
  -3   2  11     9536.29    10192.03    297.61 o 
  -2   2  11     5259.86     5760.69    133.68 o 
  -1   2  11      368.22      250.85     14.23 o 
   0   2  11     3037.40     2799.34     48.79 o 
   1   2  11      866.28      731.37     14.39 o 
   2   2  11     3681.16     3701.36     79.75 o 
   3   2  11     3651.51     3836.99    104.61 o 
   4   2  11      310.34      348.53     20.27 o 
   5   2  11     4412.61     4538.39     78.96 o 
   6   2  11     1315.59     1444.58     41.52 o 
   7   2  11     4436.98     4351.41     74.21 o 
   8   2  11     3069.70     3398.24     90.45 o 
   9   2  11       64.77       44.11     17.40 o 
  10   2  11      826.63      838.12     40.85 o 
  11   2  11       87.72      100.45     22.19 o 
 -14   3  11      463.67      367.45     40.59 o 
 -13   3  11        3.64       15.51     26.15 o 
 -12   3  11      386.83      348.90     56.86 o 
 -11   3  11       60.75       72.99     18.92 o 
 -10   3  11      297.17      385.48     28.36 o 
  -9   3  11      367.78      410.97     21.30 o 
  -8   3  11      220.45      259.99     17.43 o 
  -7   3  11     2292.48     2381.25     59.91 o 
  -6   3  11       11.75       -0.07     11.79 o 
  -5   3  11     1707.53     1681.72     42.82 o 
  -4   3  11      382.45      467.12     22.73 o 
  -3   3  11      653.75      632.04     24.47 o 
  -2   3  11       69.51       73.66      5.89 o 
  -1   3  11     2614.25     2548.63     58.23 o 
   0   3  11      208.86      135.67      6.30 o 
   1   3  11     8143.65     7804.34     89.19 o 
   2   3  11        3.84       -1.23      5.57 o 
   3   3  11      496.69      411.87     15.58 o 
   4   3  11       79.09       24.45      7.49 o 
   5   3  11      318.90      359.47     25.96 o 
   6   3  11        0.76       -7.87      7.61 o 
   7   3  11     1245.61     1186.57     46.90 o 
   8   3  11      712.11      747.96     21.15 o 
   9   3  11        4.00       -4.33     15.06 o 
  10   3  11      118.76       52.66     35.73 o 
  11   3  11       93.83       41.61     32.87 o 
 -13   4  11      589.17      543.74    100.86 o 
 -12   4  11     1716.57     1649.74     53.62 o 
 -11   4  11     5629.72     5712.11    147.36 o 
 -10   4  11      989.46      827.65     53.09 o 
  -9   4  11     1576.51     1531.83     44.73 o 
  -8   4  11     5987.63     6430.44    140.00 o 
  -7   4  11     1912.75     2038.16     51.06 o 
  -6   4  11    15260.63    15455.38    318.94 o 
  -5   4  11      111.99      127.36     25.50 o 
  -4   4  11     5322.76     5908.63    121.59 o 
  -3   4  11     1949.34     2167.42     46.34 o 
  -2   4  11    10118.10     9973.79    278.53 o 
  -1   4  11     2417.33     2322.97    131.20 o 
   0   4  11    30379.12    30071.18    543.46 o 
   1   4  11      804.97      710.57     39.28 o 
   2   4  11     8836.20     8563.30    213.34 o 
   3   4  11     2412.41     2360.82     54.03 o 
   4   4  11       11.25       17.09      6.06 o 
   5   4  11     4528.67     4660.16    125.57 o 
   6   4  11     2799.47     2691.32     47.70 o 
   7   4  11     3816.57     3754.71     68.88 o 
   8   4  11     2671.08     2823.45     79.97 o 
   9   4  11       23.06       38.10     29.69 o 
  10   4  11      880.29      851.74     46.21 o 
  11   4  11      716.79      675.40     41.39 o 
 -13   5  11      224.50      160.71     23.19 o 
 -12   5  11      684.62      734.11     46.06 o 
 -11   5  11       55.17       76.72     15.90 o 
 -10   5  11      442.92      518.80     32.57 o 
  -9   5  11     1260.61     1286.32     39.96 o 
  -8   5  11     1425.42     1484.24     69.09 o 
  -7   5  11     1943.24     2081.62     72.54 o 
  -6   5  11        0.48       -4.48     11.07 o 
  -5   5  11     2003.71     2176.27     55.01 o 
  -4   5  11     2602.84     2899.97     94.64 o 
  -3   5  11        0.03        2.55      6.37 o 
  -2   5  11      438.54      482.86     20.28 o 
  -1   5  11     1151.59     1004.62     36.66 o 
   0   5  11      233.36      228.40     11.35 o 
   1   5  11     7479.58     6988.55    138.07 o 
   2   5  11     2978.68     3078.73     48.33 o 
   3   5  11      968.12      984.13     32.92 o 
   4   5  11      398.11      396.02     20.09 o 
   5   5  11        1.32        8.79     10.29 o 
   6   5  11      495.58      493.35     20.80 o 
   7   5  11       22.77       17.64     12.89 o 
   8   5  11       38.10       -4.08     13.46 o 
   9   5  11     1047.90      966.11     43.31 o 
  10   5  11     1642.37     1795.29     74.50 o 
  11   5  11       45.78       59.19     24.12 o 
 -13   6  11     1000.10      802.38     80.99 o 
 -12   6  11      339.03      294.85     72.39 o 
 -11   6  11      370.61      473.80     45.03 o 
 -10   6  11        5.97       18.85     12.91 o 
  -9   6  11      477.12      453.77     23.30 o 
  -8   6  11     2209.91     2341.76     86.29 o 
  -7   6  11      440.49      513.61     22.22 o 
  -6   6  11     3863.29     3991.77    240.09 o 
  -5   6  11      329.93      341.23     30.68 o 
  -4   6  11      896.99      923.36     26.77 o 
  -3   6  11       93.89      100.84     11.63 o 
  -2   6  11     3364.75     3158.10     61.01 o 
  -1   6  11       44.64       71.37      6.16 o 
   0   6  11     5877.76     5768.03     81.16 o 
   1   6  11      401.22      395.65     37.55 o 
   2   6  11     1911.66     1841.12     35.72 o 
   3   6  11      266.17      336.69     17.80 o 
   4   6  11      977.20      945.93     30.00 o 
   5   6  11     1840.00     1745.72     42.46 o 
   6   6  11     2209.80     2038.69    105.20 o 
   7   6  11     5760.33     5790.92    171.65 o 
   8   6  11     1923.71     1960.41     55.84 o 
   9   6  11      355.22      397.25     31.11 o 
  10   6  11      125.18      128.25     32.59 o 
 -12   7  11     1600.77     1466.69    271.47 o 
 -11   7  11      355.94      329.65     58.88 o 
 -10   7  11     1745.67     1721.73     51.00 o 
  -9   7  11     1445.28     1307.96     46.96 o 
  -8   7  11      114.90      142.17     15.12 o 
  -7   7  11     4811.94     4630.11    139.17 o 
  -6   7  11      673.62      723.37     26.66 o 
  -5   7  11     8513.40     8363.03    234.31 o 
  -4   7  11     2408.62     2609.82     68.30 o 
  -3   7  11        0.32       14.46      8.95 o 
  -2   7  11     3734.02     3776.64     72.20 o 
  -1   7  11     6836.20     6752.42    105.88 o 
   0   7  11     4926.70     4972.94     83.96 o 
   1   7  11     6669.90     6462.57    135.10 o 
   2   7  11      175.83      287.50     29.26 o 
   3   7  11     2235.23     2257.64     50.02 o 
   4   7  11     1999.82     2174.93     50.54 o 
   5   7  11       12.03        5.32     11.19 o 
   6   7  11     1962.22     1912.74     67.28 o 
   7   7  11     2108.91     2017.63     85.27 o 
   8   7  11      135.95      121.34     19.54 o 
   9   7  11     1731.51     1760.90     77.03 o 
  10   7  11     1150.33     1247.93     63.85 o 
 -12   8  11       32.28       19.66     17.16 o 
 -11   8  11      113.78       62.12     16.88 o 
 -10   8  11        4.72       18.53     18.22 o 
  -9   8  11       14.11       25.32     18.22 o 
  -8   8  11      228.09      228.41     19.85 o 
  -7   8  11      115.77      154.28     30.54 o 
  -6   8  11       20.96       18.86     12.33 o 
  -5   8  11     1477.53     1454.24     38.86 o 
  -4   8  11      225.25      223.41     23.12 o 
  -3   8  11     1197.47     1212.53     29.99 o 
  -2   8  11      903.19      819.79     38.03 o 
  -1   8  11      468.37      394.73     43.96 o 
   0   8  11      334.04      355.76     52.91 o 
   1   8  11      119.92      126.87     17.08 o 
   2   8  11     2381.67     2355.33     78.63 o 
   3   8  11      336.68      307.35     14.01 o 
   4   8  11      678.81      669.35     67.75 o 
   5   8  11        1.33      -21.82     14.55 o 
   6   8  11       67.26       69.89     12.65 o 
   7   8  11       25.42       26.23     16.22 o 
   8   8  11       15.57        5.38     17.24 o 
   9   8  11      220.08      255.37     21.68 o 
 -11   9  11      411.71      448.28     75.80 o 
 -10   9  11      952.06      796.66     93.72 o 
  -9   9  11      949.30      785.85     34.64 o 
  -8   9  11      345.24      393.76     30.90 o 
  -7   9  11     1815.06     1804.39     54.57 o 
  -6   9  11      782.49      796.90     44.17 o 
  -5   9  11     2353.85     2307.77     55.38 o 
  -4   9  11     4669.94     4777.07    144.68 o 
  -3   9  11      110.15      190.81     16.55 o 
  -2   9  11     6051.67     6009.56    135.74 o 
  -1   9  11     4635.50     4437.54     95.31 o 
   0   9  11     1339.67     1263.77     33.40 o 
   1   9  11     2369.93     2401.15     73.77 o 
   2   9  11     2135.60     1875.14    127.50 o 
   3   9  11      470.68      445.35     19.40 o 
   4   9  11      548.16      528.86     24.04 o 
   5   9  11     2023.92     1946.18    161.22 o 
   6   9  11     1866.99     1668.54     89.22 o 
   7   9  11     2207.58     2186.48     82.13 o 
   8   9  11      437.86      365.13     48.05 o 
   9   9  11      253.12      293.33     42.88 o 
 -10  10  11      227.70      232.89     22.41 o 
  -9  10  11     1116.32     1059.31    103.30 o 
  -8  10  11      258.63      246.10     65.00 o 
  -7  10  11      109.71       78.01     14.83 o 
  -6  10  11     5191.61     5435.68    140.59 o 
  -5  10  11     4495.47     4474.80    216.17 o 
  -4  10  11      361.58      396.69     18.99 o 
  -3  10  11     4337.20     4261.16    216.49 o 
  -2  10  11      359.00      387.71     31.81 o 
  -1  10  11     1491.94     1475.07     35.69 o 
   0  10  11     2606.46     2538.38     57.42 o 
   1  10  11      119.06       93.32     18.80 o 
   2  10  11      743.87      715.79     30.00 o 
   3  10  11     2767.53     2692.34    107.89 o 
   4  10  11      627.86      616.85     53.16 o 
   5  10  11     3670.89     3677.32    102.24 o 
   6  10  11      708.70      712.44     33.33 o 
   7  10  11     1294.02     1325.60     67.74 o 
   8  10  11     1475.25     1348.20     54.17 o 
 -10  11  11      411.44      502.59     54.06 o 
  -9  11  11      257.64      207.14     25.79 o 
  -8  11  11      701.36      620.95     29.27 o 
  -7  11  11       68.38       82.04     25.15 o 
  -6  11  11        6.03       -3.99     14.83 o 
  -5  11  11      667.61      508.20     38.25 o 
  -4  11  11      971.31      886.88     32.05 o 
  -3  11  11       82.55       66.85     23.48 o 
  -2  11  11      175.22      189.89     32.45 o 
  -1  11  11     1044.62     1065.68     75.82 o 
   0  11  11      258.15      236.29     16.38 o 
   1  11  11      167.61      147.95     22.66 o 
   2  11  11     1181.38     1111.95     29.54 o 
   3  11  11       39.81       41.15     14.53 o 
   4  11  11      859.97      995.73     82.72 o 
   5  11  11      221.48      159.97     35.00 o 
   6  11  11       61.98       88.78     52.14 o 
   7  11  11       43.71       14.23     18.97 o 
  -8  12  11     1174.46     1032.80     72.00 o 
  -7  12  11      436.97      346.03     36.10 o 
  -6  12  11     1915.40     1867.14     92.33 o 
  -5  12  11       70.30       79.57     16.90 o 
  -4  12  11      406.88      435.85     31.80 o 
  -3  12  11      845.26      699.85     33.59 o 
  -2  12  11       66.66      115.02     33.40 o 
  -1  12  11      644.38      639.23     35.22 o 
   0  12  11     1860.94     1877.28     46.06 o 
   1  12  11      198.30      177.24     14.78 o 
   2  12  11     2080.47     2231.25     87.12 o 
   3  12  11     2028.82     1852.32    104.24 o 
   4  12  11      237.40      174.63     39.11 o 
   5  12  11     2901.16     3028.57    195.28 o 
   6  12  11      210.92      187.11     21.77 o 
  -7  13  11      102.10       81.47     30.54 o 
  -6  13  11      169.00      125.31     26.72 o 
  -5  13  11      437.74      481.29    100.30 o 
  -4  13  11      910.59      715.53     35.02 o 
  -3  13  11      684.83      666.55     55.02 o 
  -2  13  11     2052.51     2037.87     60.79 o 
  -1  13  11      121.63      136.74     16.39 o 
   0  13  11      183.45      142.90     36.01 o 
   1  13  11      931.17      905.24     45.95 o 
   2  13  11     1588.49     1373.33    133.59 o 
   3  13  11      794.44      703.92     47.98 o 
   4  13  11     2028.18     2001.77    136.08 o 
   5  13  11      230.37      236.43     45.17 o 
  -5  14  11       74.85      103.29     31.24 o 
  -4  14  11       28.41       22.64     15.36 o 
  -3  14  11      118.30      122.28     19.14 o 
  -2  14  11      267.39      301.92     43.16 o 
  -1  14  11      110.55      116.88     25.73 o 
   0  14  11      357.68      341.76     42.96 o 
   1  14  11       50.31       41.90     25.53 o 
   2  14  11        0.30      -33.76     30.30 o 
   3  14  11       56.89        8.14     39.47 o 
 -14   0  12      274.47      280.85     46.29 o 
 -13   0  12      189.25      256.06     43.96 o 
 -12   0  12     1526.55     1353.13     53.07 o 
 -11   0  12     4467.03     4230.25    135.16 o 
 -10   0  12       24.68       30.19     23.38 o 
  -9   0  12     6826.63     6870.49    227.40 o 
  -8   0  12      538.94      696.09     45.64 o 
  -7   0  12      591.86      539.73     74.49 o 
  -6   0  12      300.50      329.14     21.50 o 
  -5   0  12    14973.45    15709.27    542.71 o 
  -4   0  12      750.51      630.15     41.62 o 
  -3   0  12    22387.18    23578.44    752.76 o 
  -2   0  12     4495.98     4967.32    177.18 o 
  -1   0  12    24700.36    23537.20    547.75 o 
   0   0  12     9772.54     9695.81    331.63 o 
   1   0  12     9311.15     8862.04    234.27 o 
   2   0  12     1995.69     1787.39     63.36 o 
   3   0  12       24.22       67.41     10.13 o 
   4   0  12      365.01      379.27     52.34 o 
   5   0  12     5057.44     4899.70    264.60 o 
   6   0  12     3012.41     3363.70     99.38 o 
   7   0  12     4492.86     4405.14    135.97 o 
   8   0  12     2065.46     2035.55     69.67 o 
   9   0  12       64.24      119.73     38.67 o 
  10   0  12     1086.57     1134.40     52.53 o 
  11   0  12      378.64      372.59     45.73 o 
 -14   1  12      229.09      158.20     26.64 o 
 -13   1  12        6.96        5.19     20.74 o 
 -12   1  12     1426.71     1349.66     38.40 o 
 -11   1  12      687.94      702.38     31.23 o 
 -10   1  12     2885.26     2990.91     68.16 o 
  -9   1  12     1787.89     1886.17     47.79 o 
  -8   1  12     1906.30     2064.08     48.24 o 
  -7   1  12     1587.99     1707.55     54.56 o 
  -6   1  12     1174.61     1080.14     33.08 o 
  -5   1  12      424.94      477.33     24.80 o 
  -4   1  12     1825.15     1935.35     60.64 o 
  -3   1  12       26.62        7.89     10.35 o 
  -2   1  12     1933.61     1980.61     42.02 o 
  -1   1  12      237.70      170.74     10.22 o 
   0   1  12     2645.16     2688.30     69.16 o 
   1   1  12     1597.99     1548.60     43.06 o 
   2   1  12      547.14      546.62     18.31 o 
   3   1  12       45.12       67.76      8.62 o 
   4   1  12       21.84       24.75      6.17 o 
   5   1  12     2081.36     2084.23     50.99 o 
   6   1  12      305.61      234.55     14.09 o 
   7   1  12     1356.68     1304.31     36.57 o 
   8   1  12     3192.16     3142.25     81.36 o 
   9   1  12      796.32      780.28     30.53 o 
  10   1  12        0.25        1.32     16.94 o 
  11   1  12        6.54        8.23     20.62 o 
 -14   2  12      147.38      190.79     35.07 o 
 -13   2  12       55.02       55.74     26.86 o 
 -12   2  12       53.51      101.20     12.41 o 
 -11   2  12      572.52      591.96     34.35 o 
 -10   2  12      413.56      376.84     19.00 o 
  -9   2  12      144.53      138.94     13.08 o 
  -8   2  12      874.89      901.22     37.48 o 
  -7   2  12       73.69       90.07     11.23 o 
  -6   2  12     3317.74     3607.11    102.13 o 
  -5   2  12      751.46      702.14     25.06 o 
  -4   2  12     2049.33     2246.25     53.02 o 
  -3   2  12      712.22      684.81     20.20 o 
  -2   2  12     8084.66     8028.30    248.16 o 
  -1   2  12     6122.45     6107.50    162.52 o 
   0   2  12     3176.51     2714.83     69.38 o 
   1   2  12     2391.97     2045.34    105.89 o 
   2   2  12    10287.16    10183.77    176.35 o 
   3   2  12       24.79       19.19      7.32 o 
   4   2  12        2.51        0.41      7.19 o 
   5   2  12      203.43      189.53     11.40 o 
   6   2  12      927.94      923.04     23.05 o 
   7   2  12     2134.66     2132.51     49.38 o 
   8   2  12      757.39      665.69     29.55 o 
   9   2  12       10.64       10.67     37.55 o 
  10   2  12       90.49       75.32     21.49 o 
  11   2  12      399.21      427.11     32.31 o 
 -13   3  12      249.78      272.37     40.73 o 
 -12   3  12     4750.02     4489.74    134.08 o 
 -11   3  12       48.43       79.83     23.86 o 
 -10   3  12     3404.81     3327.80     71.35 o 
  -9   3  12      119.99      133.89     16.85 o 
  -8   3  12     5683.42     5800.74    163.83 o 
  -7   3  12     5707.44     6327.33    222.41 o 
  -6   3  12      644.61      569.41     28.73 o 
  -5   3  12     5245.14     5196.74    112.57 o 
  -4   3  12      970.71      944.04     39.03 o 
  -3   3  12     1141.77     1233.80     33.56 o 
  -2   3  12      367.65      350.54     16.44 o 
  -1   3  12     3134.55     2943.68     70.94 o 
   0   3  12     3585.52     3706.61    114.02 o 
   1   3  12    21745.21    21466.01    498.03 o 
   2   3  12     1680.34     1651.83     30.39 o 
   3   3  12      262.75      249.36     26.88 o 
   4   3  12     1084.81     1050.65     27.89 o 
   5   3  12      771.20      727.95     18.66 o 
   6   3  12     3999.66     3905.46     66.54 o 
   7   3  12     2663.35     2749.99     59.37 o 
   8   3  12     2576.03     2490.97     93.26 o 
   9   3  12     4497.67     4598.09    148.49 o 
  10   3  12       26.73       28.37     27.96 o 
  11   3  12      264.44      219.37     27.00 o 
 -13   4  12        0.11      -28.99     35.73 o 
 -12   4  12       17.38       27.24     18.84 o 
 -11   4  12      635.51      564.99     23.56 o 
 -10   4  12       12.74      -12.93     13.62 o 
  -9   4  12      233.49      216.72     18.27 o 
  -8   4  12       35.81       28.02     12.35 o 
  -7   4  12        6.76       15.89     11.91 o 
  -6   4  12      193.13      207.70     20.28 o 
  -5   4  12       12.02        2.49     15.59 o 
  -4   4  12       92.42       70.55     14.21 o 
  -3   4  12      683.02      801.58     33.95 o 
  -2   4  12      932.84      960.96     24.98 o 
  -1   4  12      540.54      456.03     17.75 o 
   0   4  12       15.98       18.68      8.86 o 
   1   4  12      812.46      743.22     19.18 o 
   2   4  12      193.74      205.20      8.84 o 
   3   4  12       39.46       56.72      9.74 o 
   4   4  12      858.03      829.52     25.40 o 
   5   4  12       40.25       48.55      8.56 o 
   6   4  12       14.23       12.21     12.24 o 
   7   4  12      131.39      115.59     12.22 o 
   8   4  12       87.49       76.19     30.39 o 
   9   4  12      212.48      216.26     23.96 o 
  10   4  12       11.89       -7.24     20.96 o 
  11   4  12       40.64       57.83     24.40 o 
 -13   5  12       69.94       60.42     29.09 o 
 -12   5  12     2019.72     1972.01     64.98 o 
 -11   5  12        4.71        1.92     14.61 o 
 -10   5  12     6725.07     6731.40    164.07 o 
  -9   5  12     2774.57     2758.64    143.06 o 
  -8   5  12      985.09      806.23     28.93 o 
  -7   5  12     3589.31     3891.65     90.88 o 
  -6   5  12        0.03       12.23     10.05 o 
  -5   5  12     7421.98     7181.72    309.26 o 
  -4   5  12       13.41       19.01      9.79 o 
  -3   5  12      398.15      389.84     18.55 o 
  -2   5  12      934.34      871.69     33.60 o 
  -1   5  12     6827.53     6913.57    114.38 o 
   0   5  12      166.29      164.32      8.63 o 
   1   5  12    11621.51    11127.73    183.91 o 
   2   5  12      184.54      201.23      7.06 o 
   3   5  12      781.45      810.91     32.73 o 
   4   5  12     2032.98     2028.32     68.35 o 
   5   5  12     1808.04     1879.08    111.27 o 
   6   5  12     6888.99     6963.67    126.14 o 
   7   5  12     3065.13     3109.47    125.04 o 
   8   5  12     1692.05     1711.70     63.88 o 
   9   5  12     1309.69     1461.42     65.66 o 
  10   5  12      116.24      169.45     25.74 o 
 -12   6  12     1070.15     1141.09     45.36 o 
 -11   6  12      625.20      637.24     40.29 o 
 -10   6  12      265.67      338.25     36.40 o 
  -9   6  12      109.50      132.13     39.79 o 
  -8   6  12     3638.88     3850.61     88.33 o 
  -7   6  12       25.16       42.32     10.90 o 
  -6   6  12     5612.49     5914.05    141.08 o 
  -5   6  12     1233.85     1185.03     43.76 o 
  -4   6  12     2723.14     2766.12     81.41 o 
  -3   6  12     1454.52     1533.66     36.66 o 
  -2   6  12      718.85      616.47     14.53 o 
  -1   6  12     4966.86     4985.19    184.45 o 
   0   6  12    13518.02    13483.20    175.95 o 
   1   6  12      206.30      185.28     13.81 o 
   2   6  12     5902.17     5652.62    144.07 o 
   3   6  12     1142.24     1288.43     28.51 o 
   4   6  12     1827.73     1947.18     57.06 o 
   5   6  12     1924.08     1928.14     99.99 o 
   6   6  12       16.91      -15.28     10.18 o 
   7   6  12      155.44      122.12     26.15 o 
   8   6  12     2003.73     2158.58     96.09 o 
   9   6  12      417.52      400.85     29.82 o 
  10   6  12      941.40      887.66     62.94 o 
 -12   7  12      267.77      173.31     66.57 o 
 -11   7  12        0.83       45.20     16.13 o 
 -10   7  12     3004.78     2884.04    115.77 o 
  -9   7  12       47.03       -3.18     16.11 o 
  -8   7  12       46.90       29.53     12.59 o 
  -7   7  12       26.96       25.89     13.96 o 
  -6   7  12       28.26       48.71     15.65 o 
  -5   7  12      622.63      643.61     46.15 o 
  -4   7  12      426.34      386.20     22.31 o 
  -3   7  12       28.31       61.49     12.81 o 
  -2   7  12      849.94      819.54     29.72 o 
  -1   7  12      708.16      703.09     20.64 o 
   0   7  12       36.97       24.83      6.13 o 
   1   7  12     1473.83     1486.01     36.88 o 
   2   7  12     2543.72     2571.99     58.35 o 
   3   7  12     1779.80     1835.16     42.80 o 
   4   7  12      470.43      483.69     19.14 o 
   5   7  12      995.62      969.82     27.84 o 
   6   7  12     1719.03     1591.70     70.29 o 
   7   7  12      802.09      867.38     44.61 o 
   8   7  12     1238.59     1272.94     77.72 o 
   9   7  12       24.82      -15.23     21.91 o 
  10   7  12      690.27      716.02     77.30 o 
 -11   8  12     1382.92     1283.68    164.93 o 
 -10   8  12     1092.64     1043.43     43.33 o 
  -9   8  12     2043.22     2134.99     58.29 o 
  -8   8  12     1450.29     1322.82     39.21 o 
  -7   8  12      621.21      646.55     65.02 o 
  -6   8  12     1640.77     1669.22     99.09 o 
  -5   8  12     4878.56     5102.46    131.30 o 
  -4   8  12       81.74       90.97     19.40 o 
  -3   8  12     5648.23     5804.30    117.97 o 
  -2   8  12      298.67      233.25     41.73 o 
  -1   8  12     5912.76     6013.23    131.25 o 
   0   8  12     3546.75     3370.56     90.36 o 
   1   8  12     2410.23     2394.08     46.73 o 
   2   8  12     3366.91     3253.47     66.79 o 
   3   8  12      171.56      176.71     14.02 o 
   4   8  12       17.28       24.90     12.06 o 
   5   8  12      832.33      916.82     36.01 o 
   6   8  12      805.63      771.98     28.69 o 
   7   8  12     2673.63     2544.46    107.11 o 
   8   8  12     1112.42     1071.04     43.61 o 
   9   8  12      140.94      142.99     32.87 o 
 -11   9  12      668.71      532.34    114.27 o 
 -10   9  12      637.97      547.12     95.50 o 
  -9   9  12        1.07       -5.86     18.02 o 
  -8   9  12      268.09      212.83     17.40 o 
  -7   9  12      674.47      619.44     31.09 o 
  -6   9  12     1046.29     1190.26     34.15 o 
  -5   9  12     1005.77     1124.63     80.71 o 
  -4   9  12     2423.06     2230.95     55.68 o 
  -3   9  12      120.02      104.87     11.97 o 
  -2   9  12      520.24      562.83     26.11 o 
  -1   9  12      712.78      688.00     31.83 o 
   0   9  12     1619.48     1562.23     50.11 o 
   1   9  12      709.29      705.14     22.87 o 
   2   9  12       48.15       80.43     20.72 o 
   3   9  12     1634.02     1647.92    155.41 o 
   4   9  12     1189.66     1158.33    169.10 o 
   5   9  12        4.41       33.73     14.02 o 
   6   9  12      692.76      633.77     29.15 o 
   7   9  12      248.52      270.00     39.30 o 
   8   9  12      304.97      207.80     27.82 o 
 -10  10  12       22.88       41.22     17.99 o 
  -9  10  12      156.66       98.80     26.73 o 
  -8  10  12        2.49      -20.51     13.67 o 
  -7  10  12      285.10      335.55     37.34 o 
  -6  10  12      669.56      614.74     67.09 o 
  -5  10  12     1352.67     1322.16     56.32 o 
  -4  10  12       56.90       50.69      8.44 o 
  -3  10  12       11.79       -2.98     11.95 o 
  -2  10  12      114.21      114.89     31.90 o 
  -1  10  12     1691.42     1679.32     65.97 o 
   0  10  12     2950.19     2916.85     80.91 o 
   1  10  12      542.61      463.99     36.65 o 
   2  10  12      525.90      503.79     23.68 o 
   3  10  12      243.21      215.15     36.51 o 
   4  10  12       60.83       53.91     14.57 o 
   5  10  12      346.84      327.31     58.80 o 
   6  10  12      685.52      686.92     45.32 o 
   7  10  12       37.42        3.69     21.75 o 
   8  10  12       59.22       65.10     25.68 o 
  -9  11  12      630.95      547.54    119.38 o 
  -8  11  12      281.62      283.50     19.11 o 
  -7  11  12     1056.98      998.84     85.13 o 
  -6  11  12        5.87        8.97     15.82 o 
  -5  11  12     1936.15     2029.91    179.15 o 
  -4  11  12     1949.11     1724.93     79.43 o 
  -3  11  12      351.10      399.43     30.17 o 
  -2  11  12     1891.79     1924.59     72.07 o 
  -1  11  12      685.99      630.80     23.75 o 
   0  11  12      182.19      200.86     14.98 o 
   1  11  12     1979.72     1996.34    270.10 o 
   2  11  12      327.05      414.53     41.90 o 
   3  11  12     2064.74     2127.13    133.57 o 
   4  11  12     1729.44     1693.71     92.70 o 
   5  11  12      131.61      135.50     20.02 o 
   6  11  12     2470.02     2459.15    102.64 o 
   7  11  12     1665.26     1537.78     64.56 o 
  -8  12  12        2.44       24.18     28.45 o 
  -7  12  12       62.31       44.08     38.53 o 
  -6  12  12      148.06      208.16     55.37 o 
  -5  12  12      680.72      644.53     39.73 o 
  -4  12  12       94.05      134.50     15.08 o 
  -3  12  12      442.36      461.85     26.31 o 
  -2  12  12      324.20      311.15     16.79 o 
  -1  12  12      425.64      372.01     27.22 o 
   0  12  12        7.95        4.42     23.87 o 
   1  12  12        9.24       26.19     19.51 o 
   2  12  12      194.59      248.39     37.08 o 
   3  12  12     2174.00     2223.14    117.05 o 
   4  12  12      221.94      294.69     40.81 o 
   5  12  12       48.59       41.68     28.58 o 
  -6  13  12       40.43       25.79     17.81 o 
  -5  13  12     2713.44     2608.08    106.27 o 
  -4  13  12       21.04        5.22     18.64 o 
  -3  13  12      213.39      176.57     20.68 o 
  -2  13  12        4.07       -4.85     15.63 o 
  -1  13  12      561.21      557.75     44.55 o 
   0  13  12      381.38      372.77     35.67 o 
   1  13  12      889.25      869.50     41.51 o 
   2  13  12      545.39      463.28     57.41 o 
   3  13  12     1035.13     1304.92     88.85 o 
   4  13  12      873.16      887.06     68.36 o 
  -4  14  12      647.73      674.92    130.46 o 
  -3  14  12      732.42      636.42     31.96 o 
  -2  14  12      197.90      136.06     23.49 o 
  -1  14  12      322.74      253.54     19.64 o 
   0  14  12     1677.64     1885.84     94.56 o 
   1  14  12      364.64      418.88    116.81 o 
 -13   1  13      282.79      264.00     27.39 o 
 -12   1  13     3918.59     3847.68    126.40 o 
 -11   1  13      246.77      185.05     14.52 o 
 -10   1  13     2758.10     2966.69     90.86 o 
  -9   1  13     1035.13     1070.44     34.63 o 
  -8   1  13     3133.75     3312.41     77.49 o 
  -7   1  13       63.36       54.28     12.48 o 
  -6   1  13     4265.73     4245.80    174.90 o 
  -5   1  13      686.98      841.79     28.42 o 
  -4   1  13    13683.08    13951.41    289.98 o 
  -3   1  13       18.34       11.42      9.84 o 
  -2   1  13    10415.14    10114.75    220.94 o 
  -1   1  13     4852.78     4814.46     79.16 o 
   0   1  13     3855.49     3809.79    134.97 o 
   1   1  13     7443.36     7207.34    116.12 o 
   2   1  13      243.18      215.45     12.08 o 
   3   1  13     2892.86     2784.22     71.97 o 
   4   1  13       71.41       77.15     12.35 o 
   5   1  13      538.88      475.48     16.29 o 
   6   1  13     4229.78     4313.27    109.36 o 
   7   1  13     2456.30     2499.38     56.73 o 
   8   1  13      814.56      815.89     41.86 o 
   9   1  13     1211.60     1153.77     51.84 o 
  10   1  13        0.49      -22.13     14.75 o 
  11   1  13        4.66      -29.69     33.48 o 
 -13   2  13     2107.78     2003.19     80.70 o 
 -12   2  13      184.62      137.49     14.34 o 
 -11   2  13     3796.64     4116.62    166.62 o 
 -10   2  13      212.04      206.89     19.37 o 
  -9   2  13     3302.34     2839.63    104.89 o 
  -8   2  13     1152.96     1167.64     34.55 o 
  -7   2  13        6.53       24.56     14.81 o 
  -6   2  13      300.49      368.36     23.65 o 
  -5   2  13     1779.49     1754.74     57.10 o 
  -4   2  13     1469.83     1524.57     91.27 o 
  -3   2  13     2331.63     2205.33    123.89 o 
  -2   2  13      346.84      348.56     13.74 o 
  -1   2  13     3055.89     2811.09     66.78 o 
   0   2  13     1975.04     1998.71     33.15 o 
   1   2  13     1021.00      913.40     24.74 o 
   2   2  13     1053.77      947.11     34.82 o 
   3   2  13      119.10      128.49     13.47 o 
   4   2  13      301.50      284.99     10.82 o 
   5   2  13     1778.84     1730.55     64.26 o 
   6   2  13     3477.68     3482.42     98.99 o 
   7   2  13     5637.87     5405.14    114.26 o 
   8   2  13     2764.76     2952.00     69.07 o 
   9   2  13       75.58       67.52     22.53 o 
  10   2  13      569.76      623.55     37.12 o 
  11   2  13       67.19       75.45     45.78 o 
 -13   3  13        9.90      -11.88     21.36 o 
 -12   3  13       34.68       23.67     14.07 o 
 -11   3  13      116.54      146.09     15.60 o 
 -10   3  13      138.00      159.59     24.96 o 
  -9   3  13      284.60      213.81     17.19 o 
  -8   3  13      644.40      614.54     32.98 o 
  -7   3  13      534.33      498.66     32.45 o 
  -6   3  13      217.56      293.78     19.87 o 
  -5   3  13      207.94      176.63     21.07 o 
  -4   3  13      150.40      140.99     13.90 o 
  -3   3  13      224.16      243.56     14.49 o 
  -2   3  13      640.74      522.95     33.79 o 
  -1   3  13       97.24      110.07     15.64 o 
   0   3  13      361.90      324.08     18.47 o 
   1   3  13     2179.64     2292.55     45.60 o 
   2   3  13      559.06      482.94     23.07 o 
   3   3  13     1437.44     1376.05     26.42 o 
   4   3  13      396.60      389.37     15.97 o 
   5   3  13       12.82       11.07     10.69 o 
   6   3  13      620.29      673.11     22.15 o 
   7   3  13       42.54      -10.47     10.83 o 
   8   3  13       68.99       90.62     14.86 o 
   9   3  13      145.50      185.36     24.98 o 
  10   3  13      134.52       96.42     35.91 o 
 -13   4  13     1006.10      982.14     53.35 o 
 -12   4  13      110.67       97.08     16.95 o 
 -11   4  13     4553.15     4552.91    110.86 o 
 -10   4  13     1376.71     1193.15     52.11 o 
  -9   4  13     4398.04     4273.89    106.20 o 
  -8   4  13     2876.01     2883.81     91.88 o 
  -7   4  13     1003.39     1046.61     50.97 o 
  -6   4  13     7462.50     7727.86    210.89 o 
  -5   4  13     1984.02     2103.42    113.79 o 
  -4   4  13     6070.01     6163.29    157.74 o 
  -3   4  13       50.29       47.19     10.78 o 
  -2   4  13        4.76       11.78      7.08 o 
  -1   4  13     4876.29     4845.76    238.02 o 
   0   4  13     6198.56     6433.28    153.41 o 
   1   4  13        0.22       -0.30      7.25 o 
   2   4  13     5827.87     5493.05     99.47 o 
   3   4  13      880.70      871.77     19.79 o 
   4   4  13       18.71       21.74     11.95 o 
   5   4  13     3937.05     4170.72    123.44 o 
   6   4  13     3266.83     3181.07    102.25 o 
   7   4  13     4268.40     4395.13    157.62 o 
   8   4  13     2082.15     2047.01    148.19 o 
   9   4  13      168.72      177.79     43.86 o 
  10   4  13      416.92      353.54     32.75 o 
 -13   5  13      358.83      363.34     41.90 o 
 -12   5  13      241.62      227.25     26.65 o 
 -11   5  13        0.61       -0.01     14.64 o 
 -10   5  13       78.99       73.73     16.56 o 
  -9   5  13      943.74      983.78     55.37 o 
  -8   5  13      118.76      116.06     14.53 o 
  -7   5  13      694.32      809.39     40.26 o 
  -6   5  13        4.46      -14.02     14.75 o 
  -5   5  13     2852.95     3200.18     77.05 o 
  -4   5  13     1279.74     1259.38     36.27 o 
  -3   5  13      219.82      220.43     17.18 o 
  -2   5  13      623.22      679.67     27.56 o 
  -1   5  13       40.15       61.98     13.70 o 
   0   5  13     2066.71     1991.66     66.46 o 
   1   5  13     7640.04     7525.71    184.44 o 
   2   5  13     2482.03     2484.64     43.84 o 
   3   5  13      836.69      749.64     23.83 o 
   4   5  13      223.17      250.74     15.94 o 
   5   5  13      613.90      621.79     20.99 o 
   6   5  13      522.99      534.53     24.58 o 
   7   5  13      159.44      159.43     22.66 o 
   8   5  13      108.07      125.13     21.71 o 
   9   5  13     1044.87      923.10     47.63 o 
  10   5  13      328.88      313.58     37.13 o 
 -12   6  13      225.23      214.42     17.97 o 
 -11   6  13     3449.80     3489.73    131.35 o 
 -10   6  13       29.11       17.98     17.68 o 
  -9   6  13     2979.40     2963.69     79.01 o 
  -8   6  13      262.44      264.02     18.29 o 
  -7   6  13      814.07      917.87     44.21 o 
  -6   6  13      161.93      206.21     23.96 o 
  -5   6  13     1163.85     1018.47     41.48 o 
  -4   6  13     1414.42     1424.61     43.53 o 
  -3   6  13     1561.06     1653.36     33.90 o 
  -2   6  13      350.58      385.34     24.61 o 
  -1   6  13      184.30      122.11      8.93 o 
   0   6  13      449.97      451.28     13.61 o 
   1   6  13      109.43      127.51     10.39 o 
   2   6  13       84.04       63.83     12.21 o 
   3   6  13      110.37       99.86     10.33 o 
   4   6  13      759.77      814.01     39.44 o 
   5   6  13     1643.10     1708.31     43.55 o 
   6   6  13      594.72      557.51     50.52 o 
   7   6  13     3298.40     3454.58    112.98 o 
   8   6  13      314.10      447.59     38.44 o 
   9   6  13      110.54      170.21     26.02 o 
 -12   7  13      971.89      972.00     43.08 o 
 -11   7  13      126.16      116.98     19.06 o 
 -10   7  13     1719.61     1761.22     59.33 o 
  -9   7  13      362.09      308.68     55.29 o 
  -8   7  13     1242.41     1228.27     36.63 o 
  -7   7  13     1407.24     1542.31     44.02 o 
  -6   7  13     2340.18     2462.63     61.79 o 
  -5   7  13      821.49      875.45     75.23 o 
  -4   7  13     5410.15     5593.25    110.01 o 
  -3   7  13      118.43      113.08     15.24 o 
  -2   7  13     5200.65     5546.84    109.39 o 
  -1   7  13      990.38      957.74     19.57 o 
   0   7  13     1274.40     1247.79     43.56 o 
   1   7  13     3205.96     3235.99     60.40 o 
   2   7  13      431.08      518.80     17.46 o 
   3   7  13     5793.93     5773.33    198.04 o 
   4   7  13      421.54      443.17     37.50 o 
   5   7  13      257.85      232.36     33.56 o 
   6   7  13     1051.32     1113.41     68.74 o 
   7   7  13     1256.05     1211.87     40.63 o 
   8   7  13      536.95      434.62     42.51 o 
   9   7  13     1583.40     1563.47    143.18 o 
 -11   8  13      408.63      418.82     25.92 o 
 -10   8  13       28.13       58.20     26.00 o 
  -9   8  13      313.02      262.80     26.08 o 
  -8   8  13      556.44      672.07     27.89 o 
  -7   8  13      333.47      318.72     19.20 o 
  -6   8  13     2187.59     2312.08     50.85 o 
  -5   8  13        7.49        2.83      9.87 o 
  -4   8  13      165.86      192.83     30.50 o 
  -3   8  13        1.77      -21.88     14.59 o 
  -2   8  13       24.81       18.83     11.15 o 
  -1   8  13       94.16      139.53     12.78 o 
   0   8  13      792.37      762.72     29.16 o 
   1   8  13       10.86       -0.14      8.59 o 
   2   8  13      855.48      829.90     76.60 o 
   3   8  13        0.78       32.19     11.97 o 
   4   8  13      539.17      606.77     66.42 o 
   5   8  13      499.02      457.71     23.77 o 
   6   8  13      525.15      539.61     25.96 o 
   7   8  13      148.53      182.90     38.52 o 
   8   8  13        6.20        8.88     34.70 o 
 -10   9  13     3515.38     3019.89    541.40 o 
  -9   9  13       16.08        5.29     16.62 o 
  -8   9  13       51.36       59.46     12.80 o 
  -7   9  13       10.80        6.73     17.68 o 
  -6   9  13      741.81      754.56     23.22 o 
  -5   9  13      306.59      265.61     16.53 o 
  -4   9  13     5956.09     6244.85    122.20 o 
  -3   9  13      128.80      103.88     22.29 o 
  -2   9  13     1910.48     1928.84     72.15 o 
  -1   9  13     3410.58     3378.46    105.47 o 
   0   9  13      725.12      759.88     27.24 o 
   1   9  13     2399.07     2316.12     50.14 o 
   2   9  13      864.05      839.19     27.55 o 
   3   9  13     1016.91     1083.26     47.28 o 
   4   9  13      294.90      339.57     73.49 o 
   5   9  13      483.95      485.43     26.89 o 
   6   9  13     1375.81     1391.67     49.14 o 
   7   9  13      691.97      715.84     39.03 o 
   8   9  13      334.77      305.69     31.81 o 
 -10  10  13       10.86       21.04     27.82 o 
  -9  10  13     1006.70      875.99    148.50 o 
  -8  10  13      214.74      149.74     15.57 o 
  -7  10  13      329.68      323.62     17.18 o 
  -6  10  13     2287.77     2194.24     55.08 o 
  -5  10  13     1359.02     1386.32    107.74 o 
  -4  10  13      297.67      421.88     24.40 o 
  -3  10  13     4310.65     4361.70     97.20 o 
  -2  10  13      366.51      307.45     27.02 o 
  -1  10  13     1890.12     1884.82     77.22 o 
   0  10  13     1058.77     1021.05     28.04 o 
   1  10  13       47.11       62.28     14.16 o 
   2  10  13      475.26      506.91     53.20 o 
   3  10  13      402.90      391.10    138.88 o 
   4  10  13      830.77      840.71     97.46 o 
   5  10  13     1614.45     1655.21     58.66 o 
   6  10  13      573.28      571.57     29.83 o 
   7  10  13      629.87      597.49     36.06 o 
  -9  11  13       47.63       13.72     27.25 o 
  -8  11  13       51.59       25.74     13.08 o 
  -7  11  13      490.12      426.15     57.37 o 
  -6  11  13       11.94       17.06     27.33 o 
  -5  11  13       23.36       -7.63     17.76 o 
  -4  11  13       47.00       12.51     16.98 o 
  -3  11  13      239.39      252.63     23.92 o 
  -2  11  13       54.21       55.13     16.32 o 
  -1  11  13       97.97      113.52     21.34 o 
   0  11  13        0.07       27.28     11.92 o 
   1  11  13      303.02      247.68     56.11 o 
   2  11  13      205.47      197.28     20.76 o 
   3  11  13      115.63       65.34     37.68 o 
   4  11  13       10.86       29.10     16.10 o 
   5  11  13       82.41       84.61     17.74 o 
   6  11  13       20.54      -29.55     19.70 o 
  -7  12  13      135.16      129.88     26.87 o 
  -6  12  13     3098.49     2966.26    176.01 o 
  -5  12  13      154.11      204.13     40.14 o 
  -4  12  13      963.05      944.78     99.13 o 
  -3  12  13      544.07      455.74     55.05 o 
  -2  12  13       41.85       57.33     23.07 o 
  -1  12  13       23.32       21.64     16.33 o 
   0  12  13      713.76      710.96     64.02 o 
   1  12  13        3.37       15.81     13.94 o 
   2  12  13     2689.37     2556.07    154.87 o 
   3  12  13      531.24      586.69     95.84 o 
   4  12  13       73.69       77.53     16.43 o 
   5  12  13     1364.11     1184.24     60.05 o 
  -6  13  13      216.08      145.13     31.00 o 
  -5  13  13      952.52     1059.88     48.90 o 
  -4  13  13      113.38      116.01     30.97 o 
  -3  13  13      206.39      244.95     25.77 o 
  -2  13  13      206.27      148.33     47.14 o 
  -1  13  13      188.52      176.31     22.32 o 
   0  13  13        8.40        9.13     14.34 o 
   1  13  13     1135.22     1251.08     61.40 o 
   2  13  13      177.87      139.13     17.58 o 
   3  13  13     1377.77     1313.61    139.63 o 
  -1  14  13      210.23      244.92     23.85 o 
 -13   0  14      619.73      541.03     52.84 o 
 -12   0  14      122.40      116.69     19.13 o 
 -11   0  14     8525.15     8676.84    289.62 o 
 -10   0  14      363.27      294.71     27.63 o 
  -9   0  14     7992.92     8138.94    377.36 o 
  -8   0  14        1.03       14.31     26.28 o 
  -7   0  14      125.67      166.90     21.93 o 
  -6   0  14       38.66       68.29     14.49 o 
  -5   0  14    11283.43    11725.15    418.79 o 
  -4   0  14      706.44      737.80     48.44 o 
  -3   0  14    11582.13    11836.66   1044.23 o 
  -2   0  14     2618.18     2747.13    104.18 o 
  -1   0  14     6650.55     6430.68    243.81 o 
   0   0  14     8209.71     8208.34    337.30 o 
   1   0  14       48.97       25.09      6.44 o 
   2   0  14     4641.16     4755.21    147.57 o 
   3   0  14       59.00       53.27     11.94 o 
   4   0  14     3366.11     3367.58     96.53 o 
   5   0  14     3933.08     4027.34    120.10 o 
   6   0  14     1627.01     1757.92    153.64 o 
   7   0  14     3416.96     3664.45    124.48 o 
   8   0  14     2018.38     2068.81    104.61 o 
   9   0  14      135.28      143.22     20.54 o 
  10   0  14      605.76      599.42     35.22 o 
 -13   1  14       73.05       63.83     23.17 o 
 -12   1  14      873.72      934.07     33.74 o 
 -11   1  14       21.59       29.77     13.38 o 
 -10   1  14      391.79      432.84     24.22 o 
  -9   1  14      117.07      143.18     23.71 o 
  -8   1  14     2269.87     2309.91     51.23 o 
  -7   1  14     1674.04     1799.28     62.35 o 
  -6   1  14      204.23      169.53     19.17 o 
  -5   1  14        5.70        6.60     22.34 o 
  -4   1  14     1366.23     1413.39     50.03 o 
  -3   1  14       47.62       74.15     15.70 o 
  -2   1  14     2058.01     2007.13     38.72 o 
  -1   1  14      661.78      605.46     17.80 o 
   0   1  14     1334.93     1210.41     37.59 o 
   1   1  14     1003.50      978.80     22.33 o 
   2   1  14        1.19        5.00     10.97 o 
   3   1  14      163.00      180.28     11.85 o 
   4   1  14       79.44       62.31     16.35 o 
   5   1  14      511.75      474.84     24.73 o 
   6   1  14     1140.79     1077.07     26.20 o 
   7   1  14      711.69      774.51     29.58 o 
   8   1  14      311.05      289.17     17.75 o 
   9   1  14     1005.54     1016.20     36.46 o 
  10   1  14        0.67       31.39     17.74 o 
 -13   2  14      277.04      245.54     28.20 o 
 -12   2  14      864.49      741.21     51.90 o 
 -11   2  14     2806.63     2847.58     78.78 o 
 -10   2  14      121.33      117.52     17.14 o 
  -9   2  14      696.50      698.20     22.49 o 
  -8   2  14        0.90       18.15     11.58 o 
  -7   2  14       14.82       28.46     12.75 o 
  -6   2  14        2.14       -6.17     18.52 o 
  -5   2  14     4095.53     4245.12    101.81 o 
  -4   2  14      619.45      717.38     22.71 o 
  -3   2  14     4207.80     4103.67    135.77 o 
  -2   2  14       31.85       52.29     11.10 o 
  -1   2  14      311.91      306.65     27.41 o 
   0   2  14     1343.34     1297.11     32.26 o 
   1   2  14      248.84      286.74     14.63 o 
   2   2  14     4429.18     4570.33     80.25 o 
   3   2  14      948.98      952.95     64.74 o 
   4   2  14      572.25      507.45     16.92 o 
   5   2  14      832.78      890.00     32.56 o 
   6   2  14       35.44       26.70      9.24 o 
   7   2  14     1093.44     1199.76     72.11 o 
   8   2  14      393.60      287.74     24.05 o 
   9   2  14        9.75       14.09     15.55 o 
  10   2  14       48.83       46.01     25.81 o 
 -13   3  14      565.85      556.14     41.10 o 
 -12   3  14     2635.56     2244.80    188.73 o 
 -11   3  14      442.66      444.05     29.85 o 
 -10   3  14     4921.64     5356.77    117.21 o 
  -9   3  14     1488.89     1360.01    126.77 o 
  -8   3  14     2885.96     3043.97     80.95 o 
  -7   3  14     4314.90     4754.13    114.45 o 
  -6   3  14     3362.52     3566.89     81.44 o 
  -5   3  14     2223.53     2341.07     58.64 o 
  -4   3  14     1339.10     1300.41     32.21 o 
  -3   3  14     1858.67     1927.75     42.19 o 
  -2   3  14     6285.06     6185.77    291.72 o 
  -1   3  14        9.04       -0.59     10.25 o 
   0   3  14      592.80      587.53     21.54 o 
   1   3  14     2855.41     2821.79     49.23 o 
   2   3  14     2206.33     2087.61     48.31 o 
   3   3  14      429.54      380.87     18.17 o 
   4   3  14     1131.30     1169.46     23.13 o 
   5   3  14      283.00      311.20     22.96 o 
   6   3  14     3845.61     4238.94     81.20 o 
   7   3  14     1534.46     1589.22     98.36 o 
   8   3  14      894.95      786.44     31.37 o 
   9   3  14     1649.01     1588.53     73.55 o 
  10   3  14       20.27       17.37     21.22 o 
 -13   4  14       91.62       99.88     31.80 o 
 -12   4  14      127.53      143.75     24.89 o 
 -11   4  14        1.15       -2.89     13.90 o 
 -10   4  14       27.14       48.69     15.98 o 
  -9   4  14      125.51      117.15     15.43 o 
  -8   4  14     1533.00     1601.69     58.37 o 
  -7   4  14      624.06      658.31     25.81 o 
  -6   4  14       83.30      130.96     21.51 o 
  -5   4  14       22.00       41.03     14.00 o 
  -4   4  14        3.81      -28.13     18.75 o 
  -3   4  14      142.81      140.16     10.87 o 
  -2   4  14        5.27       12.27     17.23 o 
  -1   4  14      375.31      328.45     15.13 o 
   0   4  14      405.89      503.56     17.27 o 
   1   4  14       46.65       58.85      8.45 o 
   2   4  14      352.02      342.96     16.84 o 
   3   4  14      625.28      575.48     34.82 o 
   4   4  14       75.77       54.01      7.89 o 
   5   4  14      421.51      418.84     13.84 o 
   6   4  14       12.09        2.46     10.26 o 
   7   4  14       31.64       14.21     14.11 o 
   8   4  14      128.29      152.50     31.76 o 
   9   4  14       38.12       75.47     30.39 o 
  10   4  14      393.60      299.26     34.79 o 
 -12   5  14      909.55      774.64     35.90 o 
 -11   5  14        0.67        0.51     16.76 o 
 -10   5  14     6406.26     6851.01    159.74 o 
  -9   5  14     2440.91     2368.46    190.37 o 
  -8   5  14     1653.99     1652.51     64.47 o 
  -7   5  14      462.71      516.40     27.33 o 
  -6   5  14      464.99      444.58     28.44 o 
  -5   5  14     3644.09     3387.08     96.26 o 
  -4   5  14     3817.40     3923.13     76.71 o 
  -3   5  14     3304.29     3208.18     60.89 o 
  -2   5  14     4468.16     4434.43    123.91 o 
  -1   5  14      700.30      678.62     28.80 o 
   0   5  14        2.64       -5.78      9.50 o 
   1   5  14     1590.72     1557.13     67.60 o 
   2   5  14     2906.59     2815.05     61.36 o 
   3   5  14      126.81      110.61     16.26 o 
   4   5  14     1985.88     2053.15     90.45 o 
   5   5  14        2.86       14.77      8.37 o 
   6   5  14     3167.73     3592.31     92.70 o 
   7   5  14      538.52      486.21     35.59 o 
   8   5  14       95.94       81.12     23.71 o 
   9   5  14     1406.22     1449.40     71.49 o 
 -12   6  14     1153.48     1237.47     53.33 o 
 -11   6  14      878.86      838.83     42.75 o 
 -10   6  14        3.26      -15.83     16.00 o 
  -9   6  14     1333.89     1282.23     41.89 o 
  -8   6  14      936.71      936.43     41.42 o 
  -7   6  14     1519.17     1468.19     42.41 o 
  -6   6  14     1992.11     2273.66     60.50 o 
  -5   6  14     1035.29      879.45     28.51 o 
  -4   6  14     3440.20     3396.51    142.01 o 
  -3   6  14     1613.08     1637.79     51.59 o 
  -2   6  14      694.22      748.46     47.84 o 
  -1   6  14     2055.18     2082.37     61.94 o 
   0   6  14     3076.85     3104.49     49.91 o 
   1   6  14     2182.32     1978.86     37.34 o 
   2   6  14     4154.86     4164.21    106.07 o 
   3   6  14      478.09      515.83     23.18 o 
   4   6  14     2184.34     2157.76     51.78 o 
   5   6  14     1256.61     1424.57     46.48 o 
   6   6  14       35.75       41.44     19.35 o 
   7   6  14      479.73      427.57     37.36 o 
   8   6  14     1419.22     1322.51     62.73 o 
   9   6  14        0.00        5.00     30.54 o 
 -11   7  14      215.48      250.32     22.53 o 
 -10   7  14     2948.26     3018.39     97.52 o 
  -9   7  14       27.10       50.72     14.45 o 
  -8   7  14     1058.23      980.46     35.13 o 
  -7   7  14      344.81      387.49     20.98 o 
  -6   7  14      239.13      246.57     32.86 o 
  -5   7  14      230.77      289.52     16.78 o 
  -4   7  14     1100.68     1077.70     44.52 o 
  -3   7  14      158.70      160.47     12.68 o 
  -2   7  14     1387.86     1339.65     41.91 o 
  -1   7  14      106.60       88.85     11.83 o 
   0   7  14      280.78      280.62     16.21 o 
   1   7  14      578.72      563.73     26.57 o 
   2   7  14       10.14       13.69      7.23 o 
   3   7  14       66.36       53.37      9.11 o 
   4   7  14        2.42       16.72     15.94 o 
   5   7  14      586.13      551.41     21.12 o 
   6   7  14       17.64       11.63     15.76 o 
   7   7  14      169.09      212.31     52.19 o 
   8   7  14      327.71      270.69     84.45 o 
 -11   8  14     1961.56     2030.78    150.12 o 
 -10   8  14      287.57      271.10     21.19 o 
  -9   8  14     2329.76     2429.83     85.25 o 
  -8   8  14      309.19      261.03     27.97 o 
  -7   8  14       41.82       54.42     13.08 o 
  -6   8  14      447.73      423.28     36.27 o 
  -5   8  14     4100.56     4046.32     87.11 o 
  -4   8  14       53.75       87.02     15.46 o 
  -3   8  14     5245.11     5572.31    110.49 o 
  -2   8  14      842.03      687.94     46.49 o 
  -1   8  14     2082.27     2047.41    149.63 o 
   0   8  14     5218.67     5318.31    102.02 o 
   1   8  14       23.01       57.01     13.65 o 
   2   8  14     4465.40     4606.19     96.50 o 
   3   8  14      152.94      124.52     16.37 o 
   4   8  14      211.54      207.73     22.97 o 
   5   8  14      438.88      478.00     22.72 o 
   6   8  14      299.26      298.05     22.48 o 
   7   8  14      946.13     1070.45     52.27 o 
   8   8  14      578.50      598.98     39.02 o 
 -10   9  14      346.11      322.45     22.68 o 
  -9   9  14      148.96      197.65     35.07 o 
  -8   9  14      251.44      270.06     19.11 o 
  -7   9  14     1879.03     1715.55     88.28 o 
  -6   9  14      242.40      246.64     28.20 o 
  -5   9  14     1194.20     1168.37     33.34 o 
  -4   9  14      816.39      874.15     49.77 o 
  -3   9  14       25.65       65.45     16.34 o 
  -2   9  14      586.26      657.72     50.24 o 
  -1   9  14     1227.75     1233.04     68.94 o 
   0   9  14      234.02      209.10     13.43 o 
   1   9  14      321.69      355.41     18.23 o 
   2   9  14       62.97       19.06     20.73 o 
   3   9  14      818.07      756.17     39.61 o 
   4   9  14      224.59      196.93     38.22 o 
   5   9  14      142.26      127.78     17.47 o 
   6   9  14      289.51      349.04     39.63 o 
   7   9  14      412.39      562.91     57.14 o 
  -9  10  14      689.84      609.28     90.74 o 
  -8  10  14      127.88      168.70     22.85 o 
  -7  10  14       21.21        9.43     13.93 o 
  -6  10  14       22.71       19.06     11.10 o 
  -5  10  14      600.64      609.64     37.38 o 
  -4  10  14       53.68       77.57     16.67 o 
  -3  10  14      785.90      786.90     26.71 o 
  -2  10  14      328.95      321.83     36.78 o 
  -1  10  14      761.21      615.33     35.56 o 
   0  10  14     1271.20     1283.01     76.67 o 
   1  10  14      225.40      215.52     20.80 o 
   2  10  14     1009.32      971.24    111.16 o 
   3  10  14      331.94      278.77     26.36 o 
   4  10  14       62.93       39.56     15.94 o 
   5  10  14      323.97      308.37     23.83 o 
   6  10  14        9.89       48.99     22.02 o 
  -8  11  14      449.58      406.21     94.35 o 
  -7  11  14     1616.22     1154.82    385.13 o 
  -6  11  14        9.78       -4.77     19.31 o 
  -5  11  14     2016.65     1979.35    220.00 o 
  -4  11  14     2241.34     2037.13    179.97 o 
  -3  11  14      246.01      286.20     24.82 o 
  -2  11  14     1664.19     1590.29    130.43 o 
  -1  11  14      946.31      875.88     88.92 o 
   0  11  14       88.05       61.19     18.23 o 
   1  11  14     2022.58     2027.72    218.05 o 
   2  11  14       69.62       78.33     17.22 o 
   3  11  14     1370.66     1451.93    148.74 o 
   4  11  14      649.66      599.83    141.27 o 
   5  11  14       10.00       -9.51     16.46 o 
  -7  12  14       42.99      -24.13     34.42 o 
  -6  12  14     1631.03     1430.70    165.26 o 
  -5  12  14       11.18       23.90     15.50 o 
  -4  12  14      109.74      117.61     17.99 o 
  -3  12  14        3.06       45.44     20.09 o 
  -2  12  14      157.68       98.11     92.96 o 
  -1  12  14      754.23      627.21     63.54 o 
   0  12  14      319.31      234.03     37.07 o 
   1  12  14      102.24       80.31     16.81 o 
   2  12  14      272.52      280.68     23.59 o 
   3  12  14       43.34       42.18     16.71 o 
   4  12  14       21.76       24.45     19.77 o 
  -5  13  14     1631.39      980.58    109.61 o 
  -4  13  14      342.53      270.65     75.52 o 
  -3  13  14      534.32      454.30     48.30 o 
  -2  13  14      134.69       78.84     37.74 o 
  -1  13  14       12.77       -9.63     25.43 o 
   0  13  14       68.51       35.16     23.98 o 
   1  13  14      354.51      315.71     54.01 o 
   2  13  14      306.18      294.92     49.46 o 
 -13   1  15      821.15      830.26     45.20 o 
 -12   1  15     3600.35     3410.43    146.89 o 
 -11   1  15      456.80      418.60     23.90 o 
 -10   1  15     5463.59     5777.75    169.55 o 
  -9   1  15       81.22       59.36     15.90 o 
  -8   1  15     4731.67     5004.18    208.24 o 
  -7   1  15       76.36       77.35     12.73 o 
  -6   1  15     3003.35     3276.67     75.33 o 
  -5   1  15      355.89      467.80     74.68 o 
  -4   1  15     7770.74     7665.96    291.84 o 
  -3   1  15      592.08      582.54     26.11 o 
  -2   1  15     7891.22     8164.14    489.10 o 
  -1   1  15     1350.23     1349.53     68.64 o 
   0   1  15        3.23       15.60      5.61 o 
   1   1  15     2500.21     2493.10     83.53 o 
   2   1  15     3390.58     3338.56    112.93 o 
   3   1  15     6921.86     6961.13    211.31 o 
   4   1  15     1650.10     1638.39     39.70 o 
   5   1  15      541.59      562.22     37.84 o 
   6   1  15     2530.07     2622.97     70.60 o 
   7   1  15      105.53      130.27     17.02 o 
   8   1  15       28.04       29.17     13.69 o 
   9   1  15      976.68      884.23     38.74 o 
  10   1  15        5.16       -6.24     16.53 o 
 -13   2  15      100.16      108.58     30.68 o 
 -12   2  15        0.95      -26.17     17.45 o 
 -11   2  15     2288.82     2150.08     68.81 o 
 -10   2  15      199.77      232.32     24.78 o 
  -9   2  15     7242.40     7570.34    154.36 o 
  -8   2  15     3179.42     3502.54     99.60 o 
  -7   2  15     1300.04     1315.02     40.57 o 
  -6   2  15     1591.32     1788.35     77.06 o 
  -5   2  15     2580.36     2693.13     83.39 o 
  -4   2  15      208.78      187.06     24.90 o 
  -3   2  15     7137.65     7158.81    241.80 o 
  -2   2  15       45.59       66.13     12.83 o 
  -1   2  15     3527.79     3350.73    125.39 o 
   0   2  15       59.83       74.33     11.13 o 
   1   2  15      240.15      246.71     13.87 o 
   2   2  15      214.17      208.80     11.20 o 
   3   2  15       35.69       26.55     11.04 o 
   4   2  15      603.34      528.69     18.50 o 
   5   2  15     2067.42     1969.99     44.22 o 
   6   2  15      833.63      936.24     62.45 o 
   7   2  15      653.42      623.61     41.71 o 
   8   2  15      645.66      734.74     31.57 o 
   9   2  15       67.17       36.62     20.58 o 
  10   2  15      708.45      734.85     43.08 o 
 -12   3  15      131.14      114.81     16.30 o 
 -11   3  15      145.97      125.46     20.15 o 
 -10   3  15        0.65       -9.82     14.25 o 
  -9   3  15       68.99       80.41     22.55 o 
  -8   3  15        2.23       -9.27     16.22 o 
  -7   3  15       84.81      110.04     16.56 o 
  -6   3  15      842.77      931.47     32.06 o 
  -5   3  15      335.51      294.69     37.22 o 
  -4   3  15     2180.70     2154.91    281.18 o 
  -3   3  15      154.82      127.97     10.48 o 
  -2   3  15      191.60      164.46     19.82 o 
  -1   3  15      746.93      722.60     27.15 o 
   0   3  15     1189.59     1177.53     41.68 o 
   1   3  15        3.06        2.74     11.16 o 
   2   3  15     1312.97     1411.33     49.46 o 
   3   3  15     4307.72     4448.92     79.99 o 
   4   3  15     2026.12     2123.83     59.47 o 
   5   3  15      151.49      153.87     11.85 o 
   6   3  15      503.30      462.83     30.15 o 
   7   3  15        8.08       -2.15     18.36 o 
   8   3  15       31.42       30.00     35.49 o 
   9   3  15      265.13      287.44     23.44 o 
 -12   4  15       91.48       62.02     16.90 o 
 -11   4  15     2662.99     2599.90     76.54 o 
 -10   4  15      110.04      131.45     18.20 o 
  -9   4  15     3292.20     3532.53     97.32 o 
  -8   4  15     2039.40     2127.82     56.17 o 
  -7   4  15      647.34      566.27     46.93 o 
  -6   4  15     5086.22     5448.63    127.75 o 
  -5   4  15     8328.19     8153.84    185.12 o 
  -4   4  15     8280.65     8196.12    163.32 o 
  -3   4  15     6970.84     7261.70    240.94 o 
  -2   4  15     4960.04     5089.36    232.82 o 
  -1   4  15      226.49      238.16     12.10 o 
   0   4  15       12.42       18.24      8.07 o 
   1   4  15     2102.06     2044.10     43.51 o 
   2   4  15     3345.13     3284.85     62.02 o 
   3   4  15     5151.67     4925.27     96.10 o 
   4   4  15     1570.61     1612.37     60.79 o 
   5   4  15     5219.61     5480.85    119.43 o 
   6   4  15      172.47      175.78     20.67 o 
   7   4  15      336.46      367.08     20.45 o 
   8   4  15     1262.31     1250.05     47.31 o 
   9   4  15      130.69       88.28     25.20 o 
 -12   5  15       11.61        7.62     20.90 o 
 -11   5  15      125.50      136.49     29.48 o 
 -10   5  15      804.43      800.56     64.04 o 
  -9   5  15      576.61      653.70     32.50 o 
  -8   5  15       94.60       91.59     28.93 o 
  -7   5  15     2323.85     2748.37     70.08 o 
  -6   5  15      195.58      172.23     24.53 o 
  -5   5  15     2108.69     2130.91     73.72 o 
  -4   5  15      371.97      341.12     26.43 o 
  -3   5  15       98.85      118.29     25.51 o 
  -2   5  15      456.14      455.84     23.85 o 
  -1   5  15      205.33      226.28     17.71 o 
   0   5  15       26.95       51.84     10.27 o 
   1   5  15     3989.62     4159.52    118.87 o 
   2   5  15     1954.17     1949.78     40.68 o 
   3   5  15      438.91      379.96     15.63 o 
   4   5  15      533.02      553.32     29.39 o 
   5   5  15      695.74      630.62     36.66 o 
   6   5  15      701.02      763.93     53.47 o 
   7   5  15      522.42      559.96     35.51 o 
   8   5  15       46.88       70.67     22.57 o 
   9   5  15      387.60      307.88     42.83 o 
 -11   6  15     3324.48     3218.28    101.41 o 
 -10   6  15       19.62       19.21     14.27 o 
  -9   6  15     1372.57     1464.22     69.62 o 
  -8   6  15       35.71       38.42     22.26 o 
  -7   6  15       17.45        1.99     12.53 o 
  -6   6  15      196.98      177.80     15.47 o 
  -5   6  15     3836.03     3673.64     94.66 o 
  -4   6  15     1583.84     1482.06     57.21 o 
  -3   6  15     3050.23     3261.43    106.80 o 
  -2   6  15     2318.06     2409.54     62.96 o 
  -1   6  15     1405.55     1414.31     35.47 o 
   0   6  15        3.70       -9.50      9.96 o 
   1   6  15     1016.93      938.73     41.20 o 
   2   6  15      962.33      954.91     27.87 o 
   3   6  15     1858.49     1696.21     42.64 o 
   4   6  15       56.07       39.17     14.77 o 
   5   6  15       35.81        8.33     17.16 o 
   6   6  15      124.69      126.99     23.58 o 
   7   6  15      101.37      100.25     23.08 o 
   8   6  15      935.35      919.70     51.58 o 
 -11   7  15      205.97      170.76     43.07 o 
 -10   7  15     1941.26     1982.71     74.34 o 
  -9   7  15      111.15      173.49     18.45 o 
  -8   7  15     1948.72     2112.77     59.74 o 
  -7   7  15     1995.30     2015.77     64.68 o 
  -6   7  15     1424.87     1372.48     36.43 o 
  -5   7  15      689.49      637.43     40.67 o 
  -4   7  15     4485.21     4300.22    102.37 o 
  -3   7  15      197.72      162.44     15.97 o 
  -2   7  15     2773.66     2930.48     91.56 o 
  -1   7  15     1433.52     1408.04     38.85 o 
   0   7  15       38.55       39.33     16.48 o 
   1   7  15     3968.76     3941.57     88.54 o 
   2   7  15      431.43      434.68     36.06 o 
   3   7  15     3259.77     3197.00     71.85 o 
   4   7  15     2174.74     2302.95     51.42 o 
   5   7  15       25.46       22.92     14.50 o 
   6   7  15     1413.26     1570.09    232.82 o 
   7   7  15      321.92      328.14     55.51 o 
   8   7  15      280.89      308.35     30.97 o 
 -10   8  15       10.44       30.85     17.77 o 
  -9   8  15       43.39       42.51     26.99 o 
  -8   8  15      541.22      602.35     59.93 o 
  -7   8  15      265.31      195.99     15.21 o 
  -6   8  15     1641.70     1640.44     56.13 o 
  -5   8  15      177.62      150.10     20.85 o 
  -4   8  15       30.40       78.19     14.42 o 
  -3   8  15       13.95       -7.85     16.36 o 
  -2   8  15      755.36      749.53     25.63 o 
  -1   8  15        0.92        3.00     12.23 o 
   0   8  15      612.25      559.04     24.84 o 
   1   8  15      309.28      226.31     15.84 o 
   2   8  15       73.25       53.88     16.74 o 
   3   8  15       14.54       30.69     16.27 o 
   4   8  15      589.90      680.83     30.21 o 
   5   8  15      852.77      919.51     57.17 o 
   6   8  15       67.94       96.80     27.26 o 
   7   8  15       14.06      -30.19     23.47 o 
 -10   9  15     3043.55     3102.81    165.32 o 
  -9   9  15       17.85       17.95     22.29 o 
  -8   9  15     1566.02     1595.15     48.89 o 
  -7   9  15       74.19      103.92     14.18 o 
  -6   9  15       35.68       25.13     11.14 o 
  -5   9  15       44.34       17.61     18.53 o 
  -4   9  15     4179.64     4258.99    232.13 o 
  -3   9  15      369.41      330.75     24.88 o 
  -2   9  15     2652.08     2637.46    137.78 o 
  -1   9  15      293.20      250.04     21.28 o 
   0   9  15     1035.87     1102.09     66.95 o 
   1   9  15     1289.69     1229.49     58.76 o 
   2   9  15      555.97      557.67     34.61 o 
   3   9  15     2783.88     2809.62     77.43 o 
   4   9  15      805.90      730.75     30.74 o 
   5   9  15      138.94      173.56     20.31 o 
   6   9  15      440.98      415.59     37.64 o 
  -9  10  15     2343.64     2241.35     98.13 o 
  -8  10  15     1154.41      993.49     52.04 o 
  -7  10  15      481.48      499.41     53.10 o 
  -6  10  15     1468.68     1336.03     50.42 o 
  -5  10  15       95.14      109.95     24.55 o 
  -4  10  15     1106.14     1070.82     37.18 o 
  -3  10  15     1691.77     1703.13     83.64 o 
  -2  10  15      336.26      254.16     21.73 o 
  -1  10  15     2164.16     2344.15    119.54 o 
   0  10  15     3077.25     2972.55     78.32 o 
   1  10  15      159.44      176.21     22.83 o 
   2  10  15     1716.76     1727.67     96.65 o 
   3  10  15        1.09       28.41     16.35 o 
   4  10  15       58.72       47.63     39.13 o 
   5  10  15      705.45      626.71     37.57 o 
   6  10  15      559.29      504.49     46.95 o 
  -7  11  15     1098.68      848.79    272.10 o 
  -6  11  15      119.46       98.25     23.07 o 
  -5  11  15       31.29       40.08     17.67 o 
  -4  11  15      829.64      679.79     28.07 o 
  -3  11  15        0.01       22.23     13.46 o 
  -2  11  15      247.94      320.12     26.67 o 
  -1  11  15      397.63      385.08     39.89 o 
   0  11  15       83.22       60.97     49.19 o 
   1  11  15        3.73        5.22     17.43 o 
   2  11  15      763.08      893.71     42.50 o 
   3  11  15      168.54      120.99     28.26 o 
   4  11  15      424.24      370.24     70.20 o 
  -6  12  15     2600.39     2326.47    123.36 o 
  -5  12  15      862.73      754.46    167.25 o 
  -4  12  15      688.75      541.95     90.67 o 
  -3  12  15     1476.84     1117.73    377.36 o 
  -2  12  15       77.61       60.38     21.88 o 
  -1  12  15      170.62       99.74     47.41 o 
   0  12  15       65.63       45.12     21.58 o 
   1  12  15        7.74       19.80     24.14 o 
   2  12  15     1839.13     1937.22     74.86 o 
   3  12  15     1152.57     1021.98    204.06 o 
  -3  13  15        0.42      -29.55     50.03 o 
  -1  13  15      545.99      338.47    101.66 o 
   0  13  15      150.27       30.11     33.57 o 
 -12   0  16      488.01      453.35     51.34 o 
 -11   0  16     6329.99     6467.96    471.07 o 
 -10   0  16      965.20      849.42     39.29 o 
  -9   0  16     6316.39     6731.54    204.68 o 
  -8   0  16        3.75       14.84     26.75 o 
  -7   0  16     1015.73     1078.51     94.46 o 
  -6   0  16      388.30      394.32     28.38 o 
  -5   0  16       13.25       13.12     15.47 o 
  -4   0  16     1423.22     1552.26     54.28 o 
  -3   0  16    16585.90    17597.86   1278.69 o 
  -2   0  16     1688.31     1786.42     76.00 o 
  -1   0  16     3440.16     3116.62    471.26 o 
   0   0  16     1423.87     1238.05     52.47 o 
   1   0  16     5107.18     5513.36    346.13 o 
   2   0  16     2554.95     2809.62     84.80 o 
   3   0  16     1334.68     1419.08    172.92 o 
   4   0  16     7416.94     7869.95    237.65 o 
   5   0  16     4027.32     3929.00    109.63 o 
   6   0  16        5.47       -6.16     11.47 o 
   7   0  16      250.19      223.93     22.99 o 
   8   0  16     1428.25     1515.84     68.21 o 
   9   0  16        0.29        1.12     21.32 o 
 -12   1  16      160.49      169.84     19.08 o 
 -11   1  16      205.55      216.74     31.03 o 
 -10   1  16      872.07      811.27     29.35 o 
  -9   1  16       57.49       32.37     22.05 o 
  -8   1  16     4486.75     4687.20    108.49 o 
  -7   1  16       17.86       27.73     12.74 o 
  -6   1  16       10.65       12.10     13.01 o 
  -5   1  16       15.66       14.14     16.92 o 
  -4   1  16     2552.25     2621.24    120.22 o 
  -3   1  16      695.33      678.22     45.94 o 
  -2   1  16     2828.91     2963.88    156.24 o 
  -1   1  16       33.52       24.64      6.56 o 
   0   1  16      118.54       96.36     10.36 o 
   1   1  16       80.12       76.82      7.49 o 
   2   1  16       90.39       61.74     11.84 o 
   3   1  16      322.32      329.23     15.30 o 
   4   1  16      597.62      565.03     25.52 o 
   5   1  16       66.21       93.25     12.07 o 
   6   1  16       67.07       46.86     10.08 o 
   7   1  16       18.38       31.26     13.28 o 
   8   1  16       89.58       83.46     19.77 o 
   9   1  16      930.96      983.79     39.14 o 
 -12   2  16     1760.31     1692.53     82.68 o 
 -11   2  16     2832.76     2782.46    136.16 o 
 -10   2  16       42.01       10.33     11.68 o 
  -9   2  16     1370.40     1300.71     38.39 o 
  -8   2  16        0.99      -18.98     13.07 o 
  -7   2  16       51.07       74.59     13.29 o 
  -6   2  16      154.37      133.30     34.74 o 
  -5   2  16     3535.61     3780.66    280.75 o 
  -4   2  16      837.50      818.11     23.07 o 
  -3   2  16     6530.11     6683.35    188.38 o 
  -2   2  16     1079.67     1062.36     47.85 o 
  -1   2  16       35.30       27.67     16.19 o 
   0   2  16      583.89      487.86     25.77 o 
   1   2  16     2231.38     2265.26     69.17 o 
   2   2  16     2161.65     2257.16     46.96 o 
   3   2  16     4337.99     4338.03     84.05 o 
   4   2  16     2905.27     2994.32     67.34 o 
   5   2  16     2805.79     2748.37     71.77 o 
   6   2  16      642.90      562.46     21.90 o 
   7   2  16       53.77       72.64     15.80 o 
   8   2  16      611.67      626.65     37.40 o 
   9   2  16       94.55       91.10     47.37 o 
 -12   3  16      625.15      472.97     24.75 o 
 -11   3  16        5.40       10.00     18.88 o 
 -10   3  16     4296.28     4411.70    119.79 o 
  -9   3  16     1064.52     1079.75     35.85 o 
  -8   3  16     1509.85     1715.72     49.60 o 
  -7   3  16     4805.97     4713.35    228.01 o 
  -6   3  16      536.00      521.62     23.80 o 
  -5   3  16     2202.63     2290.60     90.83 o 
  -4   3  16     5837.73     6021.86    118.24 o 
  -3   3  16     1289.49     1272.82     37.79 o 
  -2   3  16    13580.14    13461.67    592.66 o 
  -1   3  16      198.21      192.41     23.67 o 
   0   3  16      244.19      236.07     10.73 o 
   1   3  16      327.19      341.89     17.79 o 
   2   3  16     3994.65     3815.09     87.38 o 
   3   3  16     3080.75     3232.20    102.38 o 
   4   3  16     4829.02     4776.26    131.14 o 
   5   3  16      253.67      279.46     26.05 o 
   6   3  16      575.24      539.77     34.42 o 
   7   3  16      130.12      148.03     15.72 o 
   8   3  16        9.32       17.05     17.84 o 
   9   3  16     1323.93     1297.50     54.81 o 
 -12   4  16        4.58       16.27     15.58 o 
 -11   4  16       55.91       79.10     24.23 o 
 -10   4  16        6.46       57.34     17.26 o 
  -9   4  16      611.85      553.44     27.23 o 
  -8   4  16     1244.69     1347.01     46.40 o 
  -7   4  16        0.72       11.53     15.87 o 
  -6   4  16       49.02       67.03     19.66 o 
  -5   4  16      542.54      567.20     25.06 o 
  -4   4  16      510.71      429.38     16.89 o 
  -3   4  16        2.42      -10.31      9.99 o 
  -2   4  16     1052.23     1013.83    120.15 o 
  -1   4  16        9.01       14.76     14.31 o 
   0   4  16     2683.45     2782.14     63.08 o 
   1   4  16        0.23       -8.86     11.60 o 
   2   4  16      128.10       98.79     10.95 o 
   3   4  16     1013.68     1052.58     27.35 o 
   4   4  16       13.68       19.27     14.79 o 
   5   4  16       41.82       25.02     20.55 o 
   6   4  16      363.38      371.68     28.02 o 
   7   4  16       42.52       35.76     13.54 o 
   8   4  16       85.27       57.26     21.63 o 
 -11   5  16      396.29      320.79     45.23 o 
 -10   5  16     1573.03     1593.68     55.93 o 
  -9   5  16     1344.45     1330.59     65.81 o 
  -8   5  16       26.73       42.97     18.30 o 
  -7   5  16     2178.00     2328.26     62.92 o 
  -6   5  16     1185.00     1173.41     31.19 o 
  -5   5  16     3728.12     3698.72     96.81 o 
  -4   5  16     6254.01     6231.71    297.78 o 
  -3   5  16     4315.58     4103.58    179.19 o 
  -2   5  16     4869.46     4796.41    147.69 o 
  -1   5  16      385.57      404.84     30.19 o 
   0   5  16      656.43      633.92     21.82 o 
   1   5  16      416.80      429.95     19.01 o 
   2   5  16     2294.69     2275.27     54.90 o 
   3   5  16      912.66      859.57     24.27 o 
   4   5  16     2857.11     2784.83     82.87 o 
   5   5  16     1284.61     1170.58     47.40 o 
   6   5  16     1141.03     1146.90     44.10 o 
   7   5  16      379.18      433.27     59.53 o 
   8   5  16        7.44      -20.29     25.91 o 
 -11   6  16      907.20      917.47     71.95 o 
 -10   6  16       45.11       33.17     19.63 o 
  -9   6  16     2323.61     2261.93     83.32 o 
  -8   6  16     1996.33     1987.56     58.84 o 
  -7   6  16      335.25      293.67     19.52 o 
  -6   6  16     1591.44     1763.00     70.07 o 
  -5   6  16       19.60       17.99     11.79 o 
  -4   6  16     2012.11     1930.07     47.15 o 
  -3   6  16     3871.89     4218.27    146.58 o 
  -2   6  16       88.93       63.19     22.63 o 
  -1   6  16     1302.65     1359.21     52.51 o 
   0   6  16     2174.61     2421.37     98.05 o 
   1   6  16      381.31      284.64     30.79 o 
   2   6  16     3302.67     3307.73     70.32 o 
   3   6  16     1295.15     1227.09     44.54 o 
   4   6  16     1750.67     1727.26     52.66 o 
   5   6  16     2731.77     2818.03    103.63 o 
   6   6  16       50.57        6.73     33.86 o 
   7   6  16     1008.27      986.93     56.28 o 
   8   6  16      411.36      398.34     42.93 o 
 -10   7  16      117.24      106.22     41.30 o 
  -9   7  16        6.26       26.96     15.03 o 
  -8   7  16      147.21      142.66     18.29 o 
  -7   7  16       99.53      108.07     15.08 o 
  -6   7  16      419.45      378.40     29.52 o 
  -5   7  16       66.31       69.95     18.14 o 
  -4   7  16     1188.36     1219.33     58.27 o 
  -3   7  16      376.97      350.39     22.65 o 
  -2   7  16     1058.59     1024.67     43.15 o 
  -1   7  16       83.06       75.78     19.84 o 
   0   7  16       13.17       11.62     10.62 o 
   1   7  16     1074.74     1061.84     32.15 o 
   2   7  16      474.30      468.71     22.38 o 
   3   7  16       91.42       89.34     16.32 o 
   4   7  16      122.13      111.79     12.79 o 
   5   7  16        0.13       -9.54     13.88 o 
   6   7  16       61.73      119.21     26.70 o 
   7   7  16       18.07       11.11     22.25 o 
 -10   8  16       15.61       20.93     19.31 o 
  -9   8  16     3436.75     3295.41    120.72 o 
  -8   8  16       51.54       62.83     15.15 o 
  -7   8  16     1322.48     1320.97     36.42 o 
  -6   8  16      233.22      291.47     21.21 o 
  -5   8  16     1755.60     1738.57     68.09 o 
  -4   8  16        5.71       12.61      9.38 o 
  -3   8  16     3703.78     3974.88     93.91 o 
  -2   8  16      111.15       99.46     11.47 o 
  -1   8  16     2099.35     2366.17    108.55 o 
   0   8  16     1608.84     1647.63     58.07 o 
   1   8  16      189.89      115.62     16.37 o 
   2   8  16     2328.09     2291.56     69.13 o 
   3   8  16     1886.72     1882.72     88.50 o 
   4   8  16     1210.29     1354.64     49.70 o 
   5   8  16     1811.03     1855.81     79.82 o 
   6   8  16        0.23      -26.72     21.99 o 
  -9   9  16      177.55      168.65     24.04 o 
  -8   9  16      681.69      711.37     33.09 o 
  -7   9  16     1500.11     1361.65     42.39 o 
  -6   9  16      436.22      449.60     20.16 o 
  -5   9  16     1264.51     1146.97     59.83 o 
  -4   9  16       77.24       97.31     22.19 o 
  -3   9  16      276.68      252.77     38.29 o 
  -2   9  16     1994.26     2086.56    157.45 o 
  -1   9  16     2504.46     2652.00     97.56 o 
   0   9  16      106.21      150.40     32.63 o 
   1   9  16     1271.64     1401.70     40.16 o 
   2   9  16      287.21      289.33     22.95 o 
   3   9  16      119.42      107.87     19.08 o 
   4   9  16      196.45      176.96     18.58 o 
   5   9  16       16.34       59.47     23.90 o 
   6   9  16      988.94      855.67     53.29 o 
  -8  10  16       28.10       55.47     23.65 o 
  -7  10  16       28.09       36.02     29.63 o 
  -6  10  16       57.55       60.36     20.71 o 
  -5  10  16      487.74      474.51     28.24 o 
  -4  10  16        9.59        8.94     31.56 o 
  -3  10  16      709.29      625.68     25.52 o 
  -2  10  16       69.30       50.61     17.17 o 
  -1  10  16        9.91      -20.47     17.97 o 
   0  10  16       36.35       29.94     15.95 o 
   1  10  16      154.05      177.99     37.26 o 
   2  10  16     1017.49      965.54     35.74 o 
   3  10  16     1931.49     2150.83    124.39 o 
   4  10  16      711.40      713.83     34.34 o 
   5  10  16      133.36      150.48     69.02 o 
  -7  11  16     1329.64     1127.70     82.39 o 
  -6  11  16      138.69      152.61     25.20 o 
  -5  11  16     1300.20     1164.92     56.80 o 
  -4  11  16     1057.08     1111.80     41.20 o 
  -3  11  16       36.45       45.12     24.10 o 
  -2  11  16     2751.16     2830.75    104.11 o 
  -1  11  16      506.97      475.68     28.53 o 
   0  11  16      360.59      301.20     28.21 o 
   1  11  16     1029.30      995.52    150.52 o 
   2  11  16        0.13       -0.45     18.32 o 
   3  11  16      641.13      626.74     61.51 o 
  -5  12  16       70.78      -32.64     36.01 o 
  -4  12  16        7.07      -18.47     26.86 o 
  -3  12  16        2.71      -31.18     20.79 o 
  -2  12  16      304.41       60.88     34.98 o 
  -1  12  16      405.82      296.16     69.02 o 
   0  12  16      725.47      685.65     49.83 o 
   1  12  16      739.37      588.01     92.24 o 
 -12   1  17     1367.33     1253.17     63.39 o 
 -11   1  17      992.75     1122.70     71.08 o 
 -10   1  17     2558.89     2522.19     73.27 o 
  -9   1  17      123.87      124.62     13.67 o 
  -8   1  17     1989.78     1992.27     50.97 o 
  -7   1  17     1819.68     1846.09     51.63 o 
  -6   1  17      454.69      374.74     29.23 o 
  -5   1  17      672.81      812.24     44.96 o 
  -4   1  17      750.72      769.42     27.22 o 
  -3   1  17       74.50      103.61     20.26 o 
  -2   1  17     3059.23     3106.87    151.48 o 
  -1   1  17     2330.07     2398.50     57.99 o 
   0   1  17      842.21      884.79     57.82 o 
   1   1  17     2449.93     2503.12     75.37 o 
   2   1  17     1198.84     1261.71     34.63 o 
   3   1  17     5100.76     5587.96    103.97 o 
   4   1  17     5491.05     5791.38    113.41 o 
   5   1  17      482.87      587.95     29.51 o 
   6   1  17      834.57      809.21     32.96 o 
   7   1  17       38.23       66.09     19.67 o 
   8   1  17       38.72       17.42     14.57 o 
 -12   2  17        3.60       14.69     16.39 o 
 -11   2  17     1094.17      948.86     35.03 o 
 -10   2  17      124.98      130.55     18.34 o 
  -9   2  17     1770.83     1684.06     81.50 o 
  -8   2  17      489.05      550.67     42.28 o 
  -7   2  17      394.94      349.66     22.89 o 
  -6   2  17     1443.90     1524.95     46.07 o 
  -5   2  17      881.85      876.48     57.47 o 
  -4   2  17     1463.20     1374.86     41.50 o 
  -3   2  17     4731.39     4621.85    110.78 o 
  -2   2  17        1.16       11.13     10.45 o 
  -1   2  17     2486.86     2398.07    117.50 o 
   0   2  17     2316.62     2466.78     49.78 o 
   1   2  17      215.87      285.64     16.05 o 
   2   2  17     2656.08     2921.52     59.70 o 
   3   2  17       59.33       66.49     16.24 o 
   4   2  17     2168.56     2263.63     49.45 o 
   5   2  17      870.08      774.32     58.94 o 
   6   2  17      149.08      170.88     22.89 o 
   7   2  17      224.07      325.72     30.88 o 
   8   2  17      931.22      923.63     50.19 o 
 -12   3  17      123.46       40.63     16.73 o 
 -11   3  17      789.19      788.17     33.42 o 
 -10   3  17      181.76      125.17     30.41 o 
  -9   3  17       21.67       44.92     16.15 o 
  -8   3  17       21.10        8.28     35.35 o 
  -7   3  17        7.54       29.27     22.54 o 
  -6   3  17       21.04        3.96     14.11 o 
  -5   3  17      445.33      426.00     33.09 o 
  -4   3  17     1075.57      974.26     30.25 o 
  -3   3  17      933.29      922.25     44.64 o 
  -2   3  17       90.80       99.85     23.00 o 
  -1   3  17        2.29       21.12     12.55 o 
   0   3  17      176.92      171.47     14.53 o 
   1   3  17      520.54      569.75     19.77 o 
   2   3  17      344.65      348.49     14.74 o 
   3   3  17      740.65      720.86     24.42 o 
   4   3  17     1084.21     1008.44     42.57 o 
   5   3  17      510.98      499.69     20.32 o 
   6   3  17      600.41      558.08     24.64 o 
   7   3  17        0.18        7.06     15.89 o 
   8   3  17       11.16        6.56     14.52 o 
 -11   4  17      706.90      664.80     58.34 o 
 -10   4  17        9.08       16.29     13.71 o 
  -9   4  17     1673.05     1634.21     54.04 o 
  -8   4  17     2594.46     2640.55     69.27 o 
  -7   4  17       26.99       64.00     15.59 o 
  -6   4  17     2198.20     2377.76    111.43 o 
  -5   4  17     1287.23     1367.02     83.95 o 
  -4   4  17     2320.94     2418.87    104.47 o 
  -3   4  17    11558.94    11964.70    241.45 o 
  -2   4  17     1013.36     1009.32     59.52 o 
  -1   4  17     4912.49     5157.10    105.42 o 
   0   4  17      145.38      114.20     21.10 o 
   1   4  17      422.99      483.15     25.34 o 
   2   4  17     1404.72     1474.67     50.53 o 
   3   4  17     3571.75     3519.52     99.40 o 
   4   4  17     2061.91     2270.87     69.88 o 
   5   4  17     2750.65     2683.09     68.04 o 
   6   4  17      185.90      185.44     17.25 o 
   7   4  17       35.41       34.43     17.46 o 
   8   4  17     1161.57     1159.88     51.39 o 
 -11   5  17      183.94      162.98     27.69 o 
 -10   5  17     1384.14     1350.37     67.70 o 
  -9   5  17       75.73       76.94     19.43 o 
  -8   5  17       16.36      -12.38     17.82 o 
  -7   5  17      743.13      877.09     31.65 o 
  -6   5  17       84.99       56.44     14.58 o 
  -5   5  17      709.65      781.64     41.10 o 
  -4   5  17      112.19       77.56     16.61 o 
  -3   5  17        9.88       -3.05     13.26 o 
  -2   5  17      691.26      726.83     61.18 o 
  -1   5  17        1.68      -10.75     10.80 o 
   0   5  17     1611.75     1676.18     52.69 o 
   1   5  17     2201.84     2395.00     68.39 o 
   2   5  17       67.14       86.51     18.08 o 
   3   5  17      234.83      217.01     31.44 o 
   4   5  17     1034.29     1009.97     30.12 o 
   5   5  17       32.99       33.97     23.66 o 
   6   5  17      923.61      846.03     85.53 o 
   7   5  17      141.70      124.78     20.44 o 
 -10   6  17        0.56       22.63     16.02 o 
  -9   6  17      387.29      363.92     41.36 o 
  -8   6  17      955.51      841.77     57.89 o 
  -7   6  17        0.36       -2.38     12.27 o 
  -6   6  17     1812.80     1859.88    120.70 o 
  -5   6  17     1989.41     1877.36     64.63 o 
  -4   6  17       34.13       35.45     12.70 o 
  -3   6  17      790.02      798.32     25.36 o 
  -2   6  17      251.12      271.43     15.32 o 
  -1   6  17     3275.25     3295.79     77.10 o 
   0   6  17        0.65       10.16     10.90 o 
   1   6  17        0.34       -3.68      9.94 o 
   2   6  17      606.21      628.14     29.66 o 
   3   6  17     1213.29     1092.69     37.43 o 
   4   6  17       75.46       76.58     11.67 o 
   5   6  17       63.25       36.71     14.34 o 
   6   6  17      110.28      138.23     21.18 o 
   7   6  17        2.97      -17.48     22.68 o 
 -10   7  17     2325.44     2160.87     84.59 o 
  -9   7  17       46.50       71.43     22.82 o 
  -8   7  17     1983.79     1973.59    105.83 o 
  -7   7  17     1867.58     1737.73     59.48 o 
  -6   7  17      111.44       96.27     13.88 o 
  -5   7  17      964.44     1103.11     43.14 o 
  -4   7  17     1545.09     1366.99    107.26 o 
  -3   7  17       30.14       28.37     16.33 o 
  -2   7  17     3199.22     3330.94    144.80 o 
  -1   7  17      906.82      928.99     69.95 o 
   0   7  17      383.18      321.88     25.70 o 
   1   7  17     2185.54     2263.67     80.74 o 
   2   7  17      245.05      228.41     13.64 o 
   3   7  17     1372.86     1437.03     50.36 o 
   4   7  17     3200.10     2901.59    398.73 o 
   5   7  17      253.66      215.18     17.79 o 
   6   7  17     1434.18     1309.29    132.71 o 
  -9   8  17      507.22      436.28     49.66 o 
  -8   8  17        5.30      -11.01     14.19 o 
  -7   8  17      142.94      154.10     25.12 o 
  -6   8  17       20.69       24.74     13.63 o 
  -5   8  17      436.61      412.40     19.06 o 
  -4   8  17      139.06      175.32     16.46 o 
  -3   8  17      813.71      692.48     24.80 o 
  -2   8  17      296.23      297.96     21.47 o 
  -1   8  17      107.74      118.49     28.52 o 
   0   8  17      356.17      437.02     25.13 o 
   1   8  17      155.96      240.59     22.00 o 
   2   8  17        3.35      -18.86     15.14 o 
   3   8  17        4.33       -2.94     15.21 o 
   4   8  17      139.66      159.38     41.65 o 
   5   8  17      882.48      978.78     54.27 o 
   6   8  17      273.87      289.32     50.92 o 
  -8   9  17     1630.75     1539.98     51.59 o 
  -7   9  17      419.44      333.08     22.61 o 
  -6   9  17       31.63       24.71     17.33 o 
  -5   9  17      272.59      226.47     22.22 o 
  -4   9  17      491.10      513.40     44.82 o 
  -3   9  17       60.26       52.75     26.75 o 
  -2   9  17      534.08      536.55     42.12 o 
  -1   9  17      365.03      373.94     57.02 o 
   0   9  17      100.70      133.04     29.26 o 
   1   9  17     1380.58     1403.19     61.51 o 
   2   9  17     1107.03     1047.83    122.89 o 
   3   9  17     1356.32     1471.19     53.88 o 
   4   9  17      618.70      522.24     60.82 o 
   5   9  17      623.12      540.79     36.81 o 
  -7  10  17      861.29      927.97    125.15 o 
  -6  10  17      740.44      641.14     33.23 o 
  -5  10  17        5.20       21.23     22.08 o 
  -4  10  17       46.96       36.49     19.30 o 
  -3  10  17     1504.68     1530.81     55.89 o 
  -2  10  17      455.23      443.33     28.30 o 
  -1  10  17     1788.13     1918.11    112.72 o 
   0  10  17     1440.65     1473.72    111.04 o 
   1  10  17      812.97      827.96     61.44 o 
   2  10  17     1657.98     1587.43     77.05 o 
   3  10  17      172.95      192.32     30.25 o 
   4  10  17      186.72      248.75     39.84 o 
  -5  11  17        6.75       -1.09     21.15 o 
  -4  11  17      177.67       80.19     30.56 o 
  -3  11  17       31.94       -5.32     22.08 o 
  -2  11  17      132.85       83.99     32.22 o 
  -1  11  17      529.76      561.16     66.29 o 
   0  11  17       38.04       56.65     20.58 o 
   1  11  17      119.04       87.50     22.76 o 
   2  11  17     1391.64     1546.09     53.44 o 
 -11   0  18     2073.36     2213.61    172.92 o 
 -10   0  18      721.15      608.71     39.64 o 
  -9   0  18     1277.93     1340.71     62.10 o 
  -8   0  18     2912.17     2814.60    100.16 o 
  -7   0  18     3020.72     2977.85    143.93 o 
  -6   0  18     1900.83     1852.57     66.75 o 
  -5   0  18     2032.58     1838.49    127.11 o 
  -4   0  18     1729.60     1885.99    166.70 o 
  -3   0  18     1333.88     1341.43     40.13 o 
  -2   0  18     1269.06     1250.21    126.16 o 
  -1   0  18     1508.83     1351.03    122.94 o 
   0   0  18     5023.92     5119.21    159.26 o 
   1   0  18        1.56        0.48     16.89 o 
   2   0  18     3719.92     4046.17    123.44 o 
   3   0  18      316.89      338.90     32.08 o 
   4   0  18     3130.21     3351.93    164.79 o 
   5   0  18     1163.15     1227.26     40.36 o 
   6   0  18      147.24      141.52     40.50 o 
   7   0  18      397.62      258.87     37.13 o 
   8   0  18     1605.46     1370.20     93.43 o 
 -11   1  18      149.39      117.61     19.43 o 
 -10   1  18      160.42      190.54     24.77 o 
  -9   1  18      250.21      265.28     23.47 o 
  -8   1  18      112.58      101.39     19.65 o 
  -7   1  18      611.84      541.39     32.19 o 
  -6   1  18      214.27      186.76     18.51 o 
  -5   1  18     1108.32     1131.62     34.33 o 
  -4   1  18       12.36       12.82     10.12 o 
  -3   1  18        4.16      -16.39     11.46 o 
  -2   1  18      175.65      245.26     14.36 o 
  -1   1  18     1297.62     1272.00     35.62 o 
   0   1  18      451.23      464.85     29.68 o 
   1   1  18     1167.52     1253.18     38.62 o 
   2   1  18     1106.05     1025.50     26.27 o 
   3   1  18     1007.68     1151.07     36.77 o 
   4   1  18        8.46       -5.39     16.54 o 
   5   1  18       67.53      103.88     14.35 o 
   6   1  18        0.46       -4.09     15.22 o 
   7   1  18      102.39       48.26     23.57 o 
   8   1  18        6.78        4.96     28.10 o 
 -11   2  18     1099.93     1078.57     50.32 o 
 -10   2  18        2.42        1.27     15.46 o 
  -9   2  18      206.96      222.92     29.43 o 
  -8   2  18      376.69      344.11     22.37 o 
  -7   2  18      392.69      480.89     27.31 o 
  -6   2  18     1767.74     1736.46     43.96 o 
  -5   2  18       34.77       54.27     11.69 o 
  -4   2  18      612.20      677.50     33.30 o 
  -3   2  18      631.83      633.97     21.20 o 
  -2   2  18       49.81       39.82     12.33 o 
  -1   2  18      360.89      380.63     17.70 o 
   0   2  18      487.30      529.92     32.40 o 
   1   2  18       11.68        5.40     12.88 o 
   2   2  18      344.12      378.58     22.29 o 
   3   2  18     1590.92     1673.34     50.61 o 
   4   2  18     1365.59     1295.45     37.24 o 
   5   2  18     2026.49     2128.81     66.50 o 
   6   2  18       16.10       27.48     20.31 o 
   7   2  18      282.10      271.54     19.72 o 
   8   2  18      374.42      396.90     29.36 o 
 -11   3  18      470.22      465.28     23.40 o 
 -10   3  18     1138.43     1216.89     40.29 o 
  -9   3  18      569.35      523.81     28.12 o 
  -8   3  18        1.09      -27.35     18.62 o 
  -7   3  18     2364.80     2410.89     75.11 o 
  -6   3  18        1.48       29.96     14.66 o 
  -5   3  18     3163.05     3433.51     99.26 o 
  -4   3  18     5661.79     5877.66    203.59 o 
  -3   3  18      606.70      619.87     35.10 o 
  -2   3  18     1841.41     1884.68     68.62 o 
  -1   3  18      393.41      405.22     21.96 o 
   0   3  18     1467.02     1451.90     40.43 o 
   1   3  18     2145.45     2270.88     89.97 o 
   2   3  18      492.49      463.51     22.45 o 
   3   3  18     4067.36     4607.32    112.58 o 
   4   3  18     1500.44     1425.91     45.33 o 
   5   3  18      121.01      148.37     14.02 o 
   6   3  18      157.72      149.38     17.69 o 
   7   3  18      563.48      535.95     27.30 o 
 -11   4  18      154.82      124.58     18.83 o 
 -10   4  18       24.73       28.31     20.49 o 
  -9   4  18      214.60      264.02     22.95 o 
  -8   4  18      327.13      249.48     25.08 o 
  -7   4  18       86.29      115.51     15.06 o 
  -6   4  18        2.07      -12.32     11.75 o 
  -5   4  18      312.42      268.74     15.66 o 
  -4   4  18       13.48       30.92     13.21 o 
  -3   4  18      285.25      245.05     17.59 o 
  -2   4  18      113.43      121.34     13.17 o 
  -1   4  18      669.97      543.36     35.12 o 
   0   4  18      396.02      427.64     28.82 o 
   1   4  18      499.58      467.68     20.16 o 
   2   4  18        4.09       -8.30     14.27 o 
   3   4  18        3.54       -0.92     30.79 o 
   4   4  18       42.69       34.92     14.95 o 
   5   4  18       52.43       45.11     19.90 o 
   6   4  18       19.83       10.34     17.38 o 
   7   4  18       19.98       20.25     14.76 o 
 -10   5  18      135.56       85.04     23.49 o 
  -9   5  18       19.15      -15.40     17.05 o 
  -8   5  18       53.11       62.55     18.63 o 
  -7   5  18     2526.12     2334.79     88.07 o 
  -6   5  18      380.49      403.67     23.90 o 
  -5   5  18      986.24     1122.64     44.44 o 
  -4   5  18     2532.20     2582.88    117.56 o 
  -3   5  18     1141.55     1256.62     71.70 o 
  -2   5  18     2596.32     2592.63     63.02 o 
  -1   5  18      147.19      138.31     19.03 o 
   0   5  18     1634.91     1567.71     43.44 o 
   1   5  18      359.73      412.65     26.78 o 
   2   5  18      185.16      195.39     18.47 o 
   3   5  18      985.80     1088.41     30.47 o 
   4   5  18      975.80      906.90     83.98 o 
   5   5  18      946.36      989.01     38.51 o 
   6   5  18       67.78       26.13     24.70 o 
   7   5  18      189.81      159.72     21.82 o 
 -10   6  18      138.51      138.26     18.28 o 
  -9   6  18     1173.77     1153.07     60.81 o 
  -8   6  18      780.56      712.83     26.86 o 
  -7   6  18       56.65       42.81     14.96 o 
  -6   6  18       97.36      171.14     16.25 o 
  -5   6  18       57.68       54.04     23.78 o 
  -4   6  18      200.72      231.55     37.72 o 
  -3   6  18     3263.51     3344.13     76.36 o 
  -2   6  18       36.15       50.06     15.23 o 
  -1   6  18      682.95      677.34     38.55 o 
   0   6  18       44.45       56.22     10.89 o 
   1   6  18      733.90      764.97     32.05 o 
   2   6  18      471.48      515.26     29.52 o 
   3   6  18     1241.51     1215.69     49.65 o 
   4   6  18      322.51      311.88     26.63 o 
   5   6  18     2472.92     2512.44     93.20 o 
   6   6  18        0.27        5.00     15.21 o 
  -9   7  18      503.96      396.23     24.64 o 
  -8   7  18      176.98      180.57     23.72 o 
  -7   7  18     1155.36      933.08     40.33 o 
  -6   7  18       69.80       63.23     14.15 o 
  -5   7  18       32.70       -1.43     14.78 o 
  -4   7  18       14.09       23.64     12.47 o 
  -3   7  18       75.81       69.37     14.66 o 
  -2   7  18      338.01      285.40     32.32 o 
  -1   7  18      856.21      801.99     25.54 o 
   0   7  18       55.80       64.34     13.98 o 
   1   7  18      690.83      649.35     24.22 o 
   2   7  18      159.65      154.82     19.17 o 
   3   7  18       10.05       16.35     18.01 o 
   4   7  18      239.90      259.49     29.64 o 
   5   7  18      188.90      236.23     29.63 o 
   6   7  18      168.27       95.54     26.52 o 
  -8   8  18      655.37      599.04     35.50 o 
  -7   8  18     2295.61     2238.96     66.30 o 
  -6   8  18     2456.05     2402.54     79.51 o 
  -5   8  18       17.03       44.41     12.40 o 
  -4   8  18      454.09      424.47     26.22 o 
  -3   8  18      725.69      747.13     25.79 o 
  -2   8  18      626.97      669.93     41.74 o 
  -1   8  18      786.62      829.90     46.01 o 
   0   8  18     2545.53     2729.81    247.51 o 
   1   8  18        3.22       35.90     16.88 o 
   2   8  18     1646.70     1736.85     63.08 o 
   3   8  18      480.33      429.11     46.15 o 
   4   8  18     1284.90     1275.33     60.66 o 
   5   8  18     1332.40     1313.04     63.84 o 
  -7   9  18       88.72       86.98     16.46 o 
  -6   9  18      381.12      390.64     26.72 o 
  -5   9  18      373.90      375.51     38.09 o 
  -4   9  18      357.87      321.93     22.67 o 
  -3   9  18        6.29       26.92     30.66 o 
  -2   9  18     2807.06     2768.74    101.51 o 
  -1   9  18      437.26      474.07     48.32 o 
   0   9  18      250.76      255.23     36.06 o 
   1   9  18      881.29      909.14     38.38 o 
   2   9  18       23.43       64.24     20.24 o 
   3   9  18      197.76      189.55     20.70 o 
   4   9  18      123.16      158.63     27.99 o 
  -6  10  18      472.45      480.54     29.70 o 
  -5  10  18       87.85       59.67     20.81 o 
  -4  10  18      178.07      173.62     19.84 o 
  -3  10  18       28.44       27.25     19.20 o 
  -2  10  18       46.70       78.50     31.93 o 
  -1  10  18       62.27       86.88     40.31 o 
   0  10  18       13.16       22.88     22.34 o 
   1  10  18       91.02       65.20     21.61 o 
   2  10  18      440.86      345.36     29.34 o 
  -4  11  18      525.55      564.03     62.01 o 
  -3  11  18       90.44      116.09     22.21 o 
  -2  11  18     2498.62     2506.01    120.42 o 
  -1  11  18      741.93      705.91     42.53 o 
   0  11  18      865.29      836.02     84.26 o 
 -11   1  19      212.63      184.88     24.33 o 
 -10   1  19     1471.62     1511.92     48.81 o 
  -9   1  19     1869.31     1928.29     60.62 o 
  -8   1  19     1058.68     1117.92    173.48 o 
  -7   1  19     4641.44     4785.50    107.37 o 
  -6   1  19     1887.25     1840.60     39.91 o 
  -5   1  19     1905.86     1935.88     75.09 o 
  -4   1  19      113.89      101.93     16.85 o 
  -3   1  19      130.01      186.28     14.17 o 
  -2   1  19      331.81      386.17     19.95 o 
  -1   1  19     1115.12     1103.23     36.71 o 
   0   1  19      124.35      136.40     13.77 o 
   1   1  19     1532.74     1481.06     51.00 o 
   2   1  19        3.81        7.34     13.15 o 
   3   1  19     1435.09     1470.37     39.82 o 
   4   1  19     1560.55     1817.75     48.22 o 
   5   1  19      191.48      249.44     35.25 o 
   6   1  19      428.72      450.14     51.67 o 
   7   1  19      181.90      137.25     19.46 o 
 -11   2  19      115.74       82.01     15.54 o 
 -10   2  19      208.21      182.67     24.88 o 
  -9   2  19      142.34      133.20     17.81 o 
  -8   2  19     1245.05     1126.97     38.64 o 
  -7   2  19      527.88      574.80     29.38 o 
  -6   2  19     2840.69     2798.03    116.58 o 
  -5   2  19      152.31      175.78     13.52 o 
  -4   2  19      574.51      600.98     33.13 o 
  -3   2  19      346.57      356.93     17.22 o 
  -2   2  19      194.55      176.06     21.16 o 
  -1   2  19     1477.87     1479.44     74.87 o 
   0   2  19     2905.83     2888.05     68.79 o 
   1   2  19      760.65      685.61     21.88 o 
   2   2  19     1126.39     1162.43     32.71 o 
   3   2  19        0.48       -2.92     15.34 o 
   4   2  19      466.30      481.94     27.13 o 
   5   2  19      241.65      259.17     17.52 o 
   6   2  19        0.78       -0.37     30.96 o 
   7   2  19       19.50       20.87     21.39 o 
 -10   3  19      236.89      169.63     17.04 o 
  -9   3  19      121.15       85.19     19.71 o 
  -8   3  19      212.71      213.17     70.42 o 
  -7   3  19      179.34      184.76     19.20 o 
  -6   3  19        9.63      -14.15     14.80 o 
  -5   3  19      377.02      299.63     19.43 o 
  -4   3  19      101.56       98.81     21.55 o 
  -3   3  19      944.05      905.26     29.90 o 
  -2   3  19        2.63      -13.14     11.15 o 
  -1   3  19      306.09      313.01     18.02 o 
   0   3  19       54.36       23.52     12.19 o 
   1   3  19       60.10       61.44     13.74 o 
   2   3  19       82.54       47.77     12.16 o 
   3   3  19      157.80      164.01     14.66 o 
   4   3  19      361.83      373.84     35.28 o 
   5   3  19       46.75       45.06     13.90 o 
   6   3  19      111.69       81.60     17.93 o 
   7   3  19       55.61      108.41     19.64 o 
 -10   4  19      123.48      102.64     17.93 o 
  -9   4  19       12.03       34.45     24.81 o 
  -8   4  19     3437.10     3509.42    107.12 o 
  -7   4  19      219.91      227.61     18.09 o 
  -6   4  19     2097.70     2301.02    115.28 o 
  -5   4  19     1196.34     1195.10     78.66 o 
  -4   4  19      939.95     1024.39     62.45 o 
  -3   4  19     3503.01     3740.87    132.02 o 
  -2   4  19       54.94       29.40     13.54 o 
  -1   4  19     1841.31     2010.89     50.75 o 
   0   4  19      844.92      867.91     39.72 o 
   1   4  19     1106.16     1176.68     36.22 o 
   2   4  19     2370.77     2561.35     66.45 o 
   3   4  19      430.67      394.16     23.69 o 
   4   4  19      721.42      745.00     31.95 o 
   5   4  19      290.43      275.72     29.01 o 
   6   4  19        0.61        0.52     13.30 o 
 -10   5  19      740.59      685.59     32.37 o 
  -9   5  19       60.61       77.15     25.37 o 
  -8   5  19      193.57      190.54     18.25 o 
  -7   5  19      284.22      277.66     18.92 o 
  -6   5  19      353.44      434.50     21.26 o 
  -5   5  19       89.58      153.23     22.30 o 
  -4   5  19     1701.78     1640.13     58.07 o 
  -3   5  19       39.90       73.72     13.27 o 
  -2   5  19      428.16      509.45     20.19 o 
  -1   5  19       35.40       44.76     13.16 o 
   0   5  19      681.15      726.19     36.69 o 
   1   5  19        4.72      -13.56     10.55 o 
   2   5  19       24.68       40.04     30.65 o 
   3   5  19      151.57      139.15     17.93 o 
   4   5  19      912.82      915.66     36.02 o 
   5   5  19       49.90       30.12     15.85 o 
   6   5  19      454.19      455.51     46.35 o 
  -9   6  19       67.69       89.65     22.82 o 
  -8   6  19     1021.20     1055.20     58.53 o 
  -7   6  19      201.65      203.77     17.80 o 
  -6   6  19     1114.59     1073.40     35.19 o 
  -5   6  19      150.78      126.37     17.15 o 
  -4   6  19       60.32       79.85     12.96 o 
  -3   6  19      120.29      143.59     16.66 o 
  -2   6  19      126.13      111.80     16.26 o 
  -1   6  19     1561.84     1618.16     73.08 o 
   0   6  19     1211.68     1244.48     44.97 o 
   1   6  19      234.47      216.63     43.79 o 
   2   6  19     1088.81     1088.91     36.00 o 
   3   6  19      114.17      103.01     26.35 o 
   4   6  19      412.52      469.57     46.56 o 
   5   6  19       20.27       -0.01     20.61 o 
  -8   7  19      901.80      898.19     46.46 o 
  -7   7  19     1195.80     1120.92     48.56 o 
  -6   7  19      106.90      113.44     14.88 o 
  -5   7  19     1497.68     1488.05     71.84 o 
  -4   7  19     1051.18      994.19     33.95 o 
  -3   7  19      270.13      260.39     18.56 o 
  -2   7  19     1160.32     1231.68     37.93 o 
  -1   7  19      155.39      157.54     13.85 o 
   0   7  19      666.23      595.01     43.88 o 
   1   7  19     2393.72     2445.88    132.44 o 
   2   7  19      236.18      185.93     46.90 o 
   3   7  19      676.25      711.74     49.19 o 
   4   7  19      840.57      833.44     40.76 o 
   5   7  19        4.78        2.24     39.28 o 
  -8   8  19       61.59       59.21     25.47 o 
  -7   8  19        3.03        7.81     11.45 o 
  -6   8  19       10.91       12.88     16.09 o 
  -5   8  19      220.71      190.74     18.88 o 
  -4   8  19      185.14      198.99     25.28 o 
  -3   8  19     1443.06     1316.35     64.81 o 
  -2   8  19       15.50       16.45     16.05 o 
  -1   8  19       96.69      134.54     20.27 o 
   0   8  19       25.78       25.25     20.90 o 
   1   8  19       54.79       49.82     21.71 o 
   2   8  19       48.45        2.86     19.48 o 
   3   8  19      170.18      171.55     35.79 o 
   4   8  19       20.09       26.17     25.94 o 
  -6   9  19      560.46      489.47     43.16 o 
  -5   9  19      669.15      597.23     36.81 o 
  -4   9  19      404.18      388.84     28.25 o 
  -3   9  19       41.41       27.88     17.16 o 
  -2   9  19       79.33       54.48     20.41 o 
  -1   9  19      596.58      527.21     28.54 o 
   0   9  19      147.27      114.72     36.60 o 
   1   9  19     1238.07     1103.02     86.96 o 
   2   9  19      123.67      131.01     20.08 o 
  -4  10  19      237.73      302.14     92.45 o 
  -3  10  19     1658.02     1297.34    102.13 o 
  -2  10  19        0.21        2.80     27.46 o 
  -1  10  19      613.51      592.42     41.87 o 
   0  10  19      361.50      360.12     30.52 o 
 -10   0  20     1585.34     1453.91     96.00 o 
  -9   0  20      330.38      330.42     46.81 o 
  -8   0  20     4291.24     4493.14    317.46 o 
  -7   0  20     3761.58     4010.62    150.29 o 
  -6   0  20     5006.62     5190.09    170.65 o 
  -5   0  20       11.06        1.32     15.21 o 
  -4   0  20     1064.82     1142.47     50.40 o 
  -3   0  20       70.45       86.30     17.63 o 
  -2   0  20        2.01       17.26     32.17 o 
  -1   0  20      540.92      608.41     28.32 o 
   0   0  20     2484.42     2565.57     76.28 o 
   1   0  20       29.72        9.06     16.79 o 
   2   0  20      640.63      620.58     28.64 o 
   3   0  20     2275.75     2599.78    170.26 o 
   4   0  20      288.62      249.52     39.37 o 
   5   0  20      798.48      778.99     40.65 o 
   6   0  20       12.12       -1.12     22.54 o 
 -10   1  20        0.52      -12.56     55.04 o 
  -9   1  20      333.93      408.48     39.55 o 
  -8   1  20        5.21        9.79     12.59 o 
  -7   1  20      865.25      900.63     28.31 o 
  -6   1  20      314.20      310.97     16.87 o 
  -5   1  20      567.22      540.82     21.59 o 
  -4   1  20       22.35       31.50     12.32 o 
  -3   1  20      104.15       78.84     23.66 o 
  -2   1  20      343.93      352.68     17.69 o 
  -1   1  20      469.21      432.48     18.81 o 
   0   1  20        0.54       -0.06     14.57 o 
   1   1  20      490.07      470.53     19.73 o 
   2   1  20       41.77       65.86     14.37 o 
   3   1  20      173.62      174.82     35.07 o 
   4   1  20       22.30       57.71     21.43 o 
   5   1  20       69.37       93.28     20.85 o 
   6   1  20       35.55       91.70     43.96 o 
 -10   2  20       19.40       32.03     21.19 o 
  -9   2  20      208.47      202.24     20.30 o 
  -8   2  20     2327.69     2464.20     69.72 o 
  -7   2  20     1398.07     1474.53     97.71 o 
  -6   2  20     2489.16     2307.42     82.70 o 
  -5   2  20       41.21       40.11     13.64 o 
  -4   2  20      511.47      565.45     35.16 o 
  -3   2  20      504.05      497.81     24.63 o 
  -2   2  20      125.78      129.94     13.93 o 
  -1   2  20      748.13      749.86     32.52 o 
   0   2  20      374.77      387.38     20.73 o 
   1   2  20      195.15      217.70     23.39 o 
   2   2  20      110.61       85.02     15.19 o 
   3   2  20      146.97      125.71     13.82 o 
   4   2  20      234.45      180.58     16.29 o 
   5   2  20      651.82      718.66     46.81 o 
   6   2  20      528.84      465.31     39.85 o 
 -10   3  20      158.67      170.20     18.72 o 
  -9   3  20      744.68      806.64     40.64 o 
  -8   3  20      301.55      307.27     32.24 o 
  -7   3  20     2382.36     2540.65     78.47 o 
  -6   3  20      248.98      219.88     19.27 o 
  -5   3  20     2815.67     2769.68     92.36 o 
  -4   3  20     2953.80     3043.67    201.19 o 
  -3   3  20        0.22        9.42     12.45 o 
  -2   3  20     1253.56     1397.19     40.93 o 
  -1   3  20     2134.01     2217.24     59.96 o 
   0   3  20     2031.34     2077.04     57.77 o 
   1   3  20     1607.83     1659.68     51.98 o 
   2   3  20      232.89      218.30     19.70 o 
   3   3  20      687.50      647.41     36.29 o 
   4   3  20      761.58      805.22     28.90 o 
   5   3  20       92.59      128.70     32.32 o 
   6   3  20      928.66     1000.74     50.50 o 
  -9   4  20      122.47      112.29     25.00 o 
  -8   4  20       12.84       20.23     13.38 o 
  -7   4  20        0.67       19.15     18.96 o 
  -6   4  20       37.06       37.27     16.38 o 
  -5   4  20      139.45      169.61     41.46 o 
  -4   4  20       10.36       30.41     26.19 o 
  -3   4  20      483.16      455.16     20.16 o 
  -2   4  20      177.34      129.82     16.02 o 
  -1   4  20      114.54      108.58     15.10 o 
   0   4  20      260.40      247.02     20.41 o 
   1   4  20       59.15       68.45     19.29 o 
   2   4  20      567.98      557.70     23.65 o 
   3   4  20      663.96      695.39     39.46 o 
   4   4  20       11.35        1.55     13.59 o 
   5   4  20        0.07        1.44     13.52 o 
  -9   5  20      102.53       98.59     22.46 o 
  -8   5  20      241.99      167.70     17.00 o 
  -7   5  20     2938.75     2837.80    129.94 o 
  -6   5  20        8.07       15.71     12.60 o 
  -5   5  20      153.74      202.91     18.40 o 
  -4   5  20     1191.60     1129.08     42.27 o 
  -3   5  20       23.58       14.24     12.76 o 
  -2   5  20     2009.05     1857.63     75.75 o 
  -1   5  20      546.64      620.65     24.53 o 
   0   5  20     1621.02     1733.02     48.05 o 
   1   5  20      940.65      970.69     33.27 o 
   2   5  20      221.69      241.82     18.63 o 
   3   5  20     1454.92     1446.27     46.91 o 
   4   5  20      262.99      285.84     27.06 o 
   5   5  20        8.29       17.24     17.27 o 
  -8   6  20      860.64      812.38     43.40 o 
  -7   6  20      357.28      319.28     20.93 o 
  -6   6  20     1583.73     1576.21     79.40 o 
  -5   6  20      664.55      643.71     41.47 o 
  -4   6  20      726.83      772.88     29.03 o 
  -3   6  20     1427.37     1610.98     56.94 o 
  -2   6  20       72.41       46.76     14.20 o 
  -1   6  20      578.98      702.63     26.35 o 
   0   6  20       56.48       69.46     12.66 o 
   1   6  20      955.81     1047.75     34.91 o 
   2   6  20      193.69      206.42     25.85 o 
   3   6  20      468.10      432.24     27.13 o 
   4   6  20        2.80       13.69     17.17 o 
  -7   7  20      458.18      416.72     30.10 o 
  -6   7  20      120.92       90.02     15.02 o 
  -5   7  20       14.65        3.11     18.41 o 
  -4   7  20      308.36      347.53     18.84 o 
  -3   7  20      109.81      152.63     25.04 o 
  -2   7  20       34.82       47.99     14.35 o 
  -1   7  20      256.93      234.46     19.74 o 
   0   7  20      163.65      145.46     45.17 o 
   1   7  20     1594.66     1549.68     94.13 o 
   2   7  20       37.74       62.59     22.16 o 
   3   7  20       78.27       87.11     28.01 o 
  -6   8  20     2719.57     2623.70    106.87 o 
  -5   8  20      337.29      386.57     32.94 o 
  -4   8  20      824.09      725.66     76.66 o 
  -3   8  20      370.08      298.09     34.13 o 
  -2   8  20      176.61      157.14     42.17 o 
  -1   8  20      583.08      510.77     29.47 o 
   0   8  20     1082.00     1094.96     45.84 o 
   1   8  20       45.79      130.87     21.52 o 
   2   8  20      449.65      429.72     26.16 o 
  -5   9  20      690.37      695.91     87.84 o 
  -4   9  20      560.18      491.71     35.26 o 
  -3   9  20      549.03      584.22     41.95 o 
  -2   9  20      639.02      628.30     55.07 o 
  -1   9  20        0.37       32.58     28.29 o 
   0   9  20      120.58      122.25     20.02 o 
   1   9  20      501.36      499.22     49.57 o 
  -9   1  21     2346.00     2415.22     73.50 o 
  -8   1  21      787.25      754.58     31.04 o 
  -7   1  21     4535.86     4885.31    196.96 o 
  -6   1  21     1279.82     1353.20     64.30 o 
  -5   1  21     3066.05     2999.46     99.15 o 
  -4   1  21        0.41       29.16     10.93 o 
  -3   1  21      330.85      332.09     35.04 o 
  -2   1  21     1456.39     1638.97     65.78 o 
  -1   1  21      942.53     1040.87     92.38 o 
   0   1  21      781.13      872.60     31.93 o 
   1   1  21     1713.40     1708.49     62.08 o 
   2   1  21        9.79       28.98     18.62 o 
   3   1  21      248.15      219.71     18.40 o 
   4   1  21      465.54      429.87     20.83 o 
   5   1  21       53.51       69.90     23.77 o 
  -9   2  21       40.43       13.08     17.38 o 
  -8   2  21      824.10      793.84     36.15 o 
  -7   2  21      568.61      537.82     41.39 o 
  -6   2  21     2548.97     2697.13    116.18 o 
  -5   2  21        1.91       -2.86     15.66 o 
  -4   2  21      526.62      511.33     40.74 o 
  -3   2  21      326.97      389.25     31.99 o 
  -2   2  21      269.86      282.15     18.68 o 
  -1   2  21     1186.33     1212.68     81.80 o 
   0   2  21     2530.12     2532.78     93.97 o 
   1   2  21      516.94      551.57     44.91 o 
   2   2  21     1405.60     1437.66     54.55 o 
   3   2  21      307.58      333.42     28.05 o 
   4   2  21      460.96      427.97     22.97 o 
   5   2  21      842.18      951.32     97.17 o 
  -9   3  21      257.15      223.92     20.89 o 
  -8   3  21      114.55      127.85     23.88 o 
  -7   3  21      128.57      116.21     20.01 o 
  -6   3  21      239.59      235.74     19.19 o 
  -5   3  21        0.53       12.05     13.50 o 
  -4   3  21        4.42       -8.25     12.95 o 
  -3   3  21      154.30      150.33     18.85 o 
  -2   3  21      493.32      465.95     22.12 o 
  -1   3  21      179.10      201.10     29.82 o 
   0   3  21      755.04      813.61     29.63 o 
   1   3  21      210.47      168.56     14.79 o 
   2   3  21      375.38      394.22     30.98 o 
   3   3  21      332.72      354.26     24.64 o 
   4   3  21       89.72       81.01     15.36 o 
   5   3  21      326.65      311.80     36.75 o 
  -8   4  21     1375.06     1356.08     76.60 o 
  -7   4  21      464.63      504.95     25.07 o 
  -6   4  21     1371.49     1507.93     51.45 o 
  -5   4  21       80.10       90.00     18.20 o 
  -4   4  21       26.49       43.37     21.35 o 
  -3   4  21     1235.89     1370.11     43.68 o 
  -2   4  21     1212.11     1216.63     52.23 o 
  -1   4  21     3327.17     3235.90     93.28 o 
   0   4  21     1978.94     1969.82     74.44 o 
   1   4  21     2128.24     2362.97    108.92 o 
   2   4  21      686.99      728.95     31.13 o 
   3   4  21       24.54        1.63     15.04 o 
   4   4  21        1.40       28.05     12.58 o 
  -8   5  21      997.48      961.45     69.23 o 
  -7   5  21      278.09      221.12     35.65 o 
  -6   5  21      317.92      302.45     20.97 o 
  -5   5  21      150.73      170.34     36.61 o 
  -4   5  21      643.11      607.68     28.56 o 
  -3   5  21      516.52      468.48     23.21 o 
  -2   5  21      559.17      609.99     24.87 o 
  -1   5  21        1.92      -24.97     17.44 o 
   0   5  21      268.37      325.07     45.37 o 
   1   5  21       46.99       27.15     12.53 o 
   2   5  21      166.59      131.69     16.22 o 
   3   5  21      223.99      212.76     23.56 o 
   4   5  21      297.33      269.15     45.69 o 
  -7   6  21      197.60      177.53     19.15 o 
  -6   6  21      795.85      857.79     34.07 o 
  -5   6  21       68.94       72.79     27.24 o 
  -4   6  21       16.32        9.96     14.76 o 
  -3   6  21       68.89       70.08     15.28 o 
  -2   6  21      521.31      562.34     35.26 o 
  -1   6  21      587.19      577.44     25.43 o 
   0   6  21     2423.03     2540.48     89.20 o 
   1   6  21      739.81      763.69     56.63 o 
   2   6  21      541.19      528.28     24.85 o 
   3   6  21       21.52       15.00     13.60 o 
  -6   7  21      291.62      288.34     38.49 o 
  -5   7  21     1885.64     1874.24     94.82 o 
  -4   7  21      286.28      269.02     18.63 o 
  -3   7  21       66.49       96.84     19.90 o 
  -2   7  21     1127.99     1202.47     46.60 o 
  -1   7  21      102.62       54.92     21.24 o 
   0   7  21     1706.48     1571.17     59.18 o 
   1   7  21      687.60      666.04     36.67 o 
   2   7  21      100.67       78.56     40.67 o 
  -5   8  21      203.71       99.32     31.98 o 
  -4   8  21      731.73      761.97     38.42 o 
  -3   8  21      195.68      212.96     27.89 o 
  -2   8  21      180.14      164.80     26.09 o 
  -1   8  21       81.02      131.08     24.04 o 
   0   8  21       71.25       72.32     21.93 o 
  -8   0  22     2161.34     2043.98    185.31 o 
  -7   0  22     1775.89     1748.18     76.48 o 
  -6   0  22     6164.47     5975.51    182.44 o 
  -5   0  22        8.58       42.51     33.23 o 
  -4   0  22      758.02      729.71     48.77 o 
  -3   0  22       51.40       96.83     31.98 o 
  -2   0  22      111.86      108.23     39.48 o 
  -1   0  22     1276.83     1259.47     48.26 o 
   0   0  22     2110.79     2229.79     93.91 o 
   1   0  22     1480.32     1506.37     72.96 o 
   2   0  22     1274.74     1093.84     71.36 o 
   3   0  22        6.20      -24.69     23.57 o 
   4   0  22      150.82       94.36     28.06 o 
  -8   1  22       27.67       16.16     14.18 o 
  -7   1  22      541.79      460.39     40.37 o 
  -6   1  22       33.63       37.78     16.02 o 
  -5   1  22      757.64      736.09     42.96 o 
  -4   1  22       47.42       48.76     16.89 o 
  -3   1  22       45.18       59.83     17.35 o 
  -2   1  22       35.77       61.75     15.58 o 
  -1   1  22      259.19      283.46     20.59 o 
   0   1  22      269.97      270.63     31.49 o 
   1   1  22     1107.02     1113.28     96.71 o 
   2   1  22        7.91       -3.18     31.57 o 
   3   1  22      254.51      248.55     21.95 o 
   4   1  22       37.77       81.98     15.49 o 
  -8   2  22      466.09      434.71     36.44 o 
  -7   2  22      194.53      221.89     17.38 o 
  -6   2  22     1086.29     1043.89     42.13 o 
  -5   2  22        6.39       13.36     20.17 o 
  -4   2  22      490.37      485.17     29.55 o 
  -3   2  22      460.06      479.16     22.59 o 
  -2   2  22       57.54      102.22     16.34 o 
  -1   2  22     1020.90     1128.66     56.05 o 
   0   2  22      528.12      585.11     42.62 o 
   1   2  22      814.61      917.28     37.54 o 
   2   2  22       75.66       69.13     17.02 o 
   3   2  22       46.19       77.72     16.00 o 
   4   2  22        0.80      -23.57     20.20 o 
  -8   3  22     1079.15     1056.70     56.64 o 
  -7   3  22      813.28      782.84     30.98 o 
  -6   3  22      193.98      152.69     22.50 o 
  -5   3  22      781.01      797.38     50.94 o 
  -4   3  22      140.10      142.98     17.54 o 
  -3   3  22       25.42      -13.37     14.63 o 
  -2   3  22     1599.68     1508.73     49.02 o 
  -1   3  22     1150.14     1344.97     43.67 o 
   0   3  22     2419.41     2533.19    161.11 o 
   1   3  22     1617.56     1744.92     54.18 o 
   2   3  22       70.24       89.26     14.95 o 
   3   3  22      902.75      933.94     36.17 o 
  -7   4  22        9.05       16.21     18.69 o 
  -6   4  22      108.02      115.23     21.11 o 
  -5   4  22      111.74       88.35     14.07 o 
  -4   4  22      167.49      133.33     23.35 o 
  -3   4  22       41.35        7.04     14.05 o 
  -2   4  22       49.74       36.38     25.12 o 
  -1   4  22       67.20       80.64     15.17 o 
   0   4  22       90.07      124.95     21.77 o 
   1   4  22       18.91       29.62     12.31 o 
   2   4  22      969.43     1011.01     37.29 o 
   3   4  22       15.50       36.94     13.09 o 
  -7   5  22      702.28      572.35     26.96 o 
  -6   5  22      104.67       95.89     19.79 o 
  -5   5  22      117.58      120.72     17.08 o 
  -4   5  22      333.51      333.55     37.99 o 
  -3   5  22      776.24      771.45     43.84 o 
  -2   5  22     1405.55     1499.75     68.38 o 
  -1   5  22     1538.04     1756.11     67.34 o 
   0   5  22     1564.87     1721.48     75.38 o 
   1   5  22      791.90      832.94     35.17 o 
   2   5  22      488.60      508.97     25.56 o 
  -6   6  22     1102.80      916.78     38.21 o 
  -5   6  22      518.28      455.34     33.72 o 
  -4   6  22      752.09      727.14     53.80 o 
  -3   6  22      688.77      843.29     47.61 o 
  -2   6  22      113.26      131.21     36.11 o 
  -1   6  22      815.62      845.24     82.58 o 
   0   6  22       87.86      105.76     15.66 o 
   1   6  22      204.39      246.34     17.40 o 
  -4   7  22       40.78       53.18     23.04 o 
  -3   7  22      369.39      350.15     27.84 o 
  -2   7  22       99.06      113.63     53.40 o 
  -1   7  22      123.31      154.69     23.61 o 
  -7   1  23      860.92     1020.26     37.71 o 
  -6   1  23       21.01        9.86     16.23 o 
  -5   1  23     1926.70     1897.16     60.15 o 
  -4   1  23      114.62      149.33     20.35 o 
  -3   1  23      407.10      437.51     33.73 o 
  -2   1  23     1207.85     1311.53     45.13 o 
  -1   1  23      172.59      197.58     19.60 o 
   0   1  23     1435.14     1527.42     62.25 o 
   1   1  23      609.36      635.96     27.62 o 
   2   1  23      177.66      177.94     16.04 o 
  -7   2  23       69.42       58.67     18.98 o 
  -6   2  23      676.39      764.04     58.10 o 
  -5   2  23      109.28       75.44     15.79 o 
  -4   2  23      317.94      291.94     19.44 o 
  -3   2  23      295.07      291.03     22.09 o 
  -2   2  23       80.50      129.62     20.73 o 
  -1   2  23      372.30      376.00     34.98 o 
   0   2  23      512.86      498.56     29.27 o 
   1   2  23      231.10      233.66     91.89 o 
   2   2  23      630.45      612.33     55.36 o 
  -6   3  23       27.08       68.97     35.87 o 
  -5   3  23      102.10       69.92     17.64 o 
  -4   3  23       71.75       91.13     14.66 o 
  -3   3  23       37.72       45.60     29.31 o 
  -2   3  23      650.44      628.05     30.62 o 
  -1   3  23      163.85      167.89     22.09 o 
   0   3  23      406.40      485.58     28.24 o 
   1   3  23        8.70        1.72     16.48 o 
   2   3  23      172.37      165.64     29.83 o 
  -6   4  23      506.71      449.26     24.83 o 
  -5   4  23      126.91       71.96     15.09 o 
  -4   4  23       55.47       34.66     13.97 o 
  -3   4  23     1070.03     1093.77     51.96 o 
  -2   4  23      362.47      340.71     26.08 o 
  -1   4  23     1560.08     1645.45     54.72 o 
   0   4  23     1279.61     1239.01     63.26 o 
   1   4  23      551.68      620.80     40.62 o 
  -5   5  23      219.28      197.24     34.98 o 
  -4   5  23       55.40       50.15     15.60 o 
  -3   5  23        3.60      -22.84     15.86 o 
  -2   5  23      517.69      568.96     26.14 o 
  -1   5  23      106.18       95.42     18.63 o 
   0   5  23      167.63      131.72     18.35 o 
  -5   0  24     1008.76      990.50     73.23 o 
  -4   0  24     1150.40     1356.30     65.47 o 
  -3   0  24     1248.89     1307.43     67.47 o 
  -2   0  24      553.56      666.60     43.68 o 
  -1   0  24      957.84      952.18     63.64 o 
   0   0  24      250.04      203.27     30.96 o 
  -5   1  24      374.35      443.86     25.38 o 
  -4   1  24       90.07       25.32     19.12 o 
  -3   1  24       62.48       20.89     20.31 o 
  -2   1  24       80.80       91.52     16.30 o 
  -1   1  24        0.02        5.93     13.85 o 
   0   1  24      123.18      156.83     17.28 o 
  -5   2  24       67.63       26.62     25.20 o 
  -4   2  24      287.12      246.88     21.00 o 
  -3   2  24      721.52      639.13     28.50 o 
  -2   2  24       36.21        6.08     19.61 o 
  -1   2  24     1018.11      988.26     46.47 o 
   0   2  24       63.82       45.24     18.33 o 
  -4   3  24       97.51       45.05     35.68 o 
  -3   3  24       90.30       93.36     19.11 o 
  -2   3  24      876.88      831.96     66.79 o 
  -1   3  24      134.84      117.01     25.04 o 
                                                 
